# Supplementary material for: Highly Selective Synthesis of 6-Glyoxylamidoquinoline Derivatives via Palladium-Catalyzed Aminocarbonylation
Source: Molecules. 2021 Dec 21;27(1):4. doi: 10.3390/molecules27010004 (PMC8746719; doi:10.3390/molecules27010004)
Supplement: Supplementary file 1 [file molecules-27-00004-s001.zip]

Archive with 6 entries (5 files):
- cif files&checkcif reports/
- cif files&checkcif reports/2c_2n_3g.cif
- cif files&checkcif reports/checkcif_2c.pdf
- cif files&checkcif reports/checkcif_2n.pdf
- cif files&checkcif reports/checkcif_3g.pdf
- 6-Iodoquinoline_Supplementary_file_Molecules.pdf
