# Supplementary material for: Highly Selective Synthesis of 6-Glyoxylamidoquinoline Derivatives via Palladium-Catalyzed Aminocarbonylation
Source: Molecules. 2021 Dec 21;27(1):4. doi: 10.3390/molecules27010004 (PMC8746719; doi:10.3390/molecules27010004)
Supplement: Supplementary file 1 [file molecules-27-00004-s001.zip › cif files&checkcif reports/2c_2n_3g.cif]

data_global


_publ_section_title_footnote
.
#Added by publCIF


_audit_update_record
;
2021-05-20 # Formatted by publCIF

;
_publcif_datablock.id '{c8bb8336-f3e1-46ce-9958-5debd86d6693}'

# publcif _publ_body_element loop start
loop_
_publ_body_element
_publ_body_title
_publ_body_contents

 section 
;
Introduction
; 
;

;
 section 
;
Experimental
; 
;

;
 subsection 
;
Synthesis and crystallization
; 
;

;
 subsection 
;
Refinement
;
;
Crystal data, data collection and structure refinement details are summarized
in Table 1.
;

 section 
;
Results and discussion
; 
;

;
# publcif _publ_body_element loop end
_audit_creation_method                  'APEX3 v2019.11-0'

_publ_requested_journal                 ?

_publ_contact_author_name               ?
_publ_contact_author_address            
;
;
_publ_contact_author_email              ?
_publ_contact_author_fax                ?
_publ_contact_author_phone              ?
loop_
_publ_author_name
_publ_author_address
_publ_author_footnote
_publ_author_email
'Chniti, Sami'
;
Department of Inorganic Chemistry, University of P\'ecs, Ifj\'us\'ag \'utja. 6.,
H-7624
P\'ecs,
Hungary
;
.
;
samichniti@yahoo.fr
;
'Kollar, Laszlo'
;
Department of Inorganic Chemistry, University of P\'ecs, Ifj\'us\'ag \'utja. 6.,
H-7624
P\'ecs, Hungary
J\'anos Szent\'agothai Research Centre, University of P\'ecs, Ifj\'us\'ag
\'utja. 20.,
H-7624 P\'ecs, Hungary
MTA-PTE Research Group for Selective Chemical Syntheses, Ifj\'us\'ag \'utja.
6.,
H-7624 P\'ecs,
Hungary
;
.
;
kollar@gamma.ttk.pte.hu
;
'Benyei, Attila'
;
University of Debrecen
Department of Pharmaceutical Chemistry,
Egyetem ter 1,
4032
Hungary
;
.
;
benyei.attila@science.unideb.hu
;
'Takacs, Attila'
;
Department of Inorganic Chemistry, University of P\'ecs, Ifj\'us\'ag \'utja. 6.,
H-7624
P\'ecs, Hungary; J\'anos Szent\'agothai Research Centre, University of P\'ecs,
Ifj\'us\'ag \'utja. 20., H-7624 P\'ecs,
Hungary
;
.
?


_publ_section_title                     
;
Highly selective synthesis of 6-glyoxylamido-quinoline derivatives via
palladium-catalyzed aminocarbonylation
;
_publ_section_abstract                  
;
(type here to add)
;
_publ_section_references                
;
(type here to add)
;

data_2c
_publcif_datablock.id '{d7bc465e-8e02-45b4-85a9-937bc23fdbcf}'

_chemical_name_systematic               ?
_chemical_name_common                   'Kollar 494 F16-17'
_chemical_formula_moiety                'C16 H18 N2 O'
_chemical_formula_sum                   'C16 H18 N2 O'
_chemical_formula_iupac                 ?
_chemical_formula_weight                254.32
_chemical_absolute_configuration        unk

_chemical_melting_point                 ?

_space_group_crystal_system             monoclinic
_space_group_IT_number                  4
_space_group_name_H-M_alt               'P 1 21 1'
_space_group_name_Hall                  'P 2yb'
loop_
    _space_group_symop_operation_xyz
    'x, y, z'
    '-x, y+1/2, -z'

_cell_length_a                          5.1616(4)
_cell_length_b                          6.6616(5)
_cell_length_c                          19.2655(14)
_cell_angle_alpha                       90
_cell_angle_beta                        92.600(3)
_cell_angle_gamma                       90
_cell_volume                            661.75(9)
_cell_formula_units_Z                   2
_cell_measurement_reflns_used           232
_cell_measurement_theta_min             3.1528
_cell_measurement_theta_max             22.2210
_cell_measurement_temperature           294.(2)

_exptl_crystal_description              plate
_exptl_crystal_colour                   colourless
_exptl_crystal_size_max                 0.302
_exptl_crystal_size_mid                 0.167
_exptl_crystal_size_min                 0.104
_exptl_crystal_density_diffrn           1.276
_exptl_crystal_density_meas             ?
_exptl_crystal_density_method           'not measured'
_exptl_crystal_F_000                    272

_exptl_absorpt_coefficient_mu           0.081
_exptl_absorpt_correction_type          multi-scan
_exptl_absorpt_process_details          
;
SADABS-2016/2 - Bruker AXS area detector scaling and absorption correction
;
_exptl_absorpt_correction_T_min         0.91
_exptl_absorpt_correction_T_max         0.99

_exptl_special_details                  
;
; 

_diffrn_ambient_temperature             294.(2)

_diffrn_source                          'microfocus sealed tube'
_diffrn_source_type                     'INCOATEC I\mS 3.0'
_diffrn_source_power                    0.07
_diffrn_source_current                  1.4
_diffrn_source_voltage                  50

_diffrn_radiation_probe                 x-ray
_diffrn_radiation_type                  ' Mo K\a'
_diffrn_radiation_wavelength            0.71073
_diffrn_radiation_monochromator         'multilayer mirror INCOATEC'

_diffrn_measurement_device              'Bruker D8 Venture'
_diffrn_measurement_device_type         'Bruker D8 VENTURE'
_diffrn_measurement_method              '\w and \p scan'

_diffrn_detector_area_resol_mean        7.3910

_diffrn_reflns_number                   7476
_diffrn_reflns_av_R_equivalents         0.0380
_diffrn_reflns_av_unetI/netI            0.0441
_diffrn_reflns_theta_min                3.17
_diffrn_reflns_theta_max                26.41
_diffrn_reflns_theta_full               25.24
_diffrn_measured_fraction_theta_max     0.999
_diffrn_measured_fraction_theta_full    0.999
_diffrn_reflns_limit_h_min              -6
_diffrn_reflns_limit_h_max              6
_diffrn_reflns_limit_k_min              -8
_diffrn_reflns_limit_k_max              8
_diffrn_reflns_limit_l_min              -24
_diffrn_reflns_limit_l_max              23

_refine_special_details                 
;
;

_reflns_number_total                    2725
_reflns_number_gt                       2250
_reflns_threshold_expression            'I > 2\s(I)'
_reflns_Friedel_coverage                0.830
_reflns_Friedel_fraction_max            0.992
_reflns_Friedel_fraction_full           0.993

_refine_ls_structure_factor_coef        Fsqd
_refine_ls_matrix_type                  full
_refine_ls_R_factor_all                 0.0708
_refine_ls_R_factor_gt                  0.0524
_refine_ls_wR_factor_gt                 0.1230
_refine_ls_wR_factor_ref                0.1409
_refine_ls_goodness_of_fit_ref          1.149
_refine_ls_restrained_S_all             1.148
_refine_ls_number_reflns                2725
_refine_ls_number_parameters            176
_refine_ls_number_restraints            2
_refine_ls_number_constraints           ?
_refine_ls_hydrogen_treatment           mixed
_refine_ls_weighting_scheme             calc
_refine_ls_weighting_details            
    'w=1/[\s^2^(Fo^2^)+(0.0736P)^2^] where P=(Fo^2^+2Fc^2^)/3'

_atom_sites_solution_hydrogens          mixed
_atom_sites_solution_primary            direct
_atom_sites_solution_secondary          difmap

_refine_ls_shift/su_max                 0.000
_refine_ls_shift/su_mean                0.000
_refine_diff_density_max                0.514
_refine_diff_density_min                -0.598
_refine_ls_extinction_method            'SHELXL-2018/3 (Sheldrick 2018)'
_refine_ls_extinction_coef              0.16(2)
_refine_ls_abs_structure_details        
;

Flack x determined using 783 quotients [(I+)-(I-)]/[(I+)+(I-)]
(Parsons, Flack and Wagner, Acta Cryst. B69 (2013) 249-259).
;
_refine_ls_abs_structure_Flack          0.4(9)

loop_
    _atom_type_symbol
    _atom_type_description
    _atom_type_scat_dispersion_real
    _atom_type_scat_dispersion_imag
    _atom_type_scat_source
    C C 0.0033 0.0016 'International Tables Vol C Tables 4.2.6.8 and 6.1.1.4'
    H H 0.0000 0.0000 'International Tables Vol C Tables 4.2.6.8 and 6.1.1.4'
    N N 0.0061 0.0033 'International Tables Vol C Tables 4.2.6.8 and 6.1.1.4'
    O O 0.0106 0.0060 'International Tables Vol C Tables 4.2.6.8 and 6.1.1.4'

_computing_data_collection              'Bruker Instrument Service vV6.2.6'
_computing_cell_refinement              'APEX3 v2017.3-0 (Bruker AXS)'
_computing_data_reduction               'SAINT V8.38A (Bruker AXS Inc., 2017)'
_computing_structure_solution           'SHELXT 2014/5 (Sheldrick, 2014)'
_computing_structure_refinement         'SHELXL-2018/3 (Sheldrick, 2018)'
_computing_molecular_graphics           Mercury
_computing_publication_material         'WinGX, PublCIF'

loop_
    _atom_site_type_symbol
    _atom_site_label
    _atom_site_fract_x
    _atom_site_fract_y
    _atom_site_fract_z
    _atom_site_U_iso_or_equiv
    _atom_site_adp_type
    _atom_site_calc_flag
    _atom_site_refinement_flags_adp
    _atom_site_refinement_flags_occupancy
    _atom_site_refinement_flags_posn
    _atom_site_occupancy
    _atom_site_disorder_assembly
    _atom_site_disorder_group
    C C2 0.8499(7) 0.6855(6) 0.89501(19) 0.0445(9) Uani d . . . 1 . .
    H H2 0.990356 0.666336 0.926257 0.053 Uiso calc U . R 1 . .
    C C1A 0.6946(6) 0.8587(5) 0.90027(17) 0.0336(8) Uani d . . . 1 . .
    C C3 0.7964(7) 0.5465(6) 0.8448(2) 0.0423(9) Uani d . . . 1 . .
    H H3 0.903145 0.434704 0.841556 0.051 Uiso calc U . R 1 . .
    C C4 0.5815(6) 0.5688(5) 0.79739(17) 0.0330(8) Uani d . . . 1 . .
    C C5 0.4245(7) 0.7334(5) 0.80321(18) 0.0348(8) Uani d . . . 1 . .
    H H5 0.279111 0.74684 0.773257 0.042 Uiso calc U . R 1 . .
    C C6 0.3241(8) 1.0553(6) 0.8613(2) 0.0433(9) Uani d . . . 1 . .
    H H6 0.179361 1.076862 0.83175 0.052 Uiso calc U . R 1 . .
    C C5A 0.4789(6) 0.8826(5) 0.85367(17) 0.0342(7) Uani d . . . 1 . .
    C C7 0.3886(8) 1.1893(6) 0.9122(2) 0.0487(10) Uani d . . . 1 . .
    H H7 0.28724 1.302656 0.918527 0.058 Uiso calc U . R 1 . .
    C C8 0.6104(8) 1.1540(6) 0.95491(19) 0.0459(10) Uani d . . . 1 . .
    H H8 0.654202 1.249618 0.988609 0.055 Uiso calc U . R 1 . .
    C C10 0.5128(6) 0.4143(5) 0.74364(18) 0.0338(7) Uani d . . . 1 . .
    C C11 0.6744(7) 0.1472(5) 0.66851(18) 0.0360(8) Uani d . . . 1 . .
    H H11 0.499164 0.092587 0.672067 0.043 Uiso calc U . R 1 . .
    C C12 0.8656(8) -0.0206(5) 0.6842(2) 0.0441(9) Uani d . . . 1 . .
    H H12A 0.838403 -0.074225 0.73007 0.053 Uiso calc U . R 1 . .
    H H12B 1.040911 0.031791 0.683945 0.053 Uiso calc U . R 1 . .
    C C13 0.8334(10) -0.1875(6) 0.6306(2) 0.0586(12) Uani d . . . 1 . .
    H H13A 0.965856 -0.288667 0.639731 0.07 Uiso calc U . R 1 . .
    H H13B 0.66557 -0.250706 0.634852 0.07 Uiso calc U . R 1 . .
    C C14 0.8542(9) -0.1091(7) 0.5577(2) 0.0617(12) Uani d . . . 1 . .
    H H14A 1.029442 -0.061639 0.55179 0.074 Uiso calc U . R 1 . .
    H H14B 0.820306 -0.217595 0.524995 0.074 Uiso calc U . R 1 . .
    C C15 0.6664(10) 0.0592(7) 0.5420(2) 0.0620(13) Uani d . . . 1 . .
    H H15A 0.490523 0.00789 0.541837 0.074 Uiso calc U . R 1 . .
    H H15B 0.69546 0.112745 0.496207 0.074 Uiso calc U . R 1 . .
    C C16 0.6981(10) 0.2258(6) 0.5955(2) 0.0557(11) Uani d . . . 1 . .
    H H16A 0.86669 0.288181 0.591636 0.067 Uiso calc U . R 1 . .
    H H16B 0.566737 0.327522 0.58607 0.067 Uiso calc U . R 1 . .
    N N1 0.7603(6) 0.9970(5) 0.95102(15) 0.0435(8) Uani d . . . 1 . .
    N N10 0.7089(5) 0.3067(4) 0.71990(16) 0.0385(7) Uani d . . D 1 . .
    H H10 0.866(4) 0.347(6) 0.7292(19) 0.046 Uiso d U . D 1 . .
    O O10 0.2852(4) 0.3867(4) 0.72341(14) 0.0464(7) Uani d . . . 1 . .

loop_
    _atom_site_aniso_label
    _atom_site_aniso_U_11
    _atom_site_aniso_U_22
    _atom_site_aniso_U_33
    _atom_site_aniso_U_12
    _atom_site_aniso_U_13
    _atom_site_aniso_U_23
    C2 0.037(2) 0.051(2) 0.044(2) 0.0054(17) -0.0120(17) -0.0042(18)
    C1A 0.0322(17) 0.0383(19) 0.0303(16) -0.0024(14) 0.0027(13) -0.0001(14)
    C3 0.0329(18) 0.041(2) 0.053(2) 0.0067(15) -0.0064(16) -0.0045(17)
    C4 0.0266(16) 0.0364(17) 0.0362(18) -0.0039(14) 0.0025(14) 0.0028(15)
    C5 0.0295(17) 0.0408(19) 0.0337(17) -0.0014(15) -0.0016(14) -0.0002(15)
    C6 0.043(2) 0.043(2) 0.044(2) 0.0073(17) -0.0038(17) -0.0004(18)
    C5A 0.0334(17) 0.0378(17) 0.0317(16) -0.0024(16) 0.0032(13) 0.0052(16)
    C7 0.056(3) 0.039(2) 0.050(2) 0.0073(18) 0.0015(19) -0.0053(18)
    C8 0.053(2) 0.046(2) 0.0384(19) -0.0033(19) 0.0019(18) -0.0103(18)
    C10 0.0313(17) 0.0327(17) 0.0373(17) -0.0014(15) 0.0002(14) -0.0010(15)
    C11 0.0282(17) 0.0350(18) 0.0444(19) -0.0052(14) -0.0004(15) -0.0080(15)
    C12 0.044(2) 0.0360(18) 0.052(2) 0.0008(16) -0.0026(18) -0.0006(18)
    C13 0.065(3) 0.034(2) 0.076(3) 0.003(2) -0.001(2) -0.009(2)
    C14 0.059(3) 0.061(3) 0.066(3) -0.009(2) 0.012(2) -0.031(2)
    C15 0.079(3) 0.061(3) 0.046(2) -0.008(3) 0.001(2) -0.008(2)
    C16 0.078(3) 0.041(2) 0.046(2) 0.005(2) -0.009(2) -0.0027(19)
    N1 0.0460(19) 0.0463(18) 0.0380(16) 0.0009(15) -0.0021(14) -0.0045(14)
    N10 0.0238(15) 0.0410(16) 0.0506(18) -0.0044(12) -0.0008(13) -0.0103(14)
    O10 0.0254(12) 0.0510(15) 0.0624(16) -0.0028(12) -0.0040(11) -0.0146(14)

_geom_special_details                   
;

All esds (except the esd in the dihedral angle between two l.s. planes)
are estimated using the full covariance matrix.  The cell esds are taken
into account individually in the estimation of esds in distances, angles
and torsion angles; correlations between esds in cell parameters are only
used when they are defined by crystal symmetry.  An approximate (isotropic)
treatment of cell esds is used for estimating esds involving l.s. planes.
;

loop_
    _geom_bond_atom_site_label_1
    _geom_bond_atom_site_label_2
    _geom_bond_site_symmetry_2
    _geom_bond_distance
    _geom_bond_publ_flag
    C2 C3 . 1.359(5) ?
    C2 C1A . 1.411(5) ?
    C2 H2 . 0.93 ?
    C1A N1 . 1.375(4) ?
    C1A C5A . 1.407(4) ?
    C3 C4 . 1.412(5) ?
    C3 H3 . 0.93 ?
    C4 C5 . 1.371(5) ?
    C4 C10 . 1.491(5) ?
    C5 C5A . 1.410(5) ?
    C5 H5 . 0.93 ?
    C6 C7 . 1.356(5) ?
    C6 C5A . 1.412(5) ?
    C6 H6 . 0.93 ?
    C7 C8 . 1.399(6) ?
    C7 H7 . 0.93 ?
    C8 N1 . 1.305(5) ?
    C8 H8 . 0.93 ?
    C10 O10 . 1.235(4) ?
    C10 N10 . 1.338(4) ?
    C11 N10 . 1.458(4) ?
    C11 C16 . 1.511(5) ?
    C11 C12 . 1.513(5) ?
    C11 H11 . 0.98 ?
    C12 C13 . 1.521(5) ?
    C12 H12A . 0.97 ?
    C12 H12B . 0.97 ?
    C13 C14 . 1.506(7) ?
    C13 H13A . 0.97 ?
    C13 H13B . 0.97 ?
    C14 C15 . 1.504(7) ?
    C14 H14A . 0.97 ?
    C14 H14B . 0.97 ?
    C15 C16 . 1.518(6) ?
    C15 H15A . 0.97 ?
    C15 H15B . 0.97 ?
    C16 H16A . 0.97 ?
    C16 H16B . 0.97 ?
    N10 H10 . 0.862(14) ?

loop_
    _geom_angle_atom_site_label_1
    _geom_angle_atom_site_label_2
    _geom_angle_atom_site_label_3
    _geom_angle_site_symmetry_1
    _geom_angle_site_symmetry_3
    _geom_angle
    _geom_angle_publ_flag
    C3 C2 C1A . . 120.7(3) ?
    C3 C2 H2 . . 119.6 ?
    C1A C2 H2 . . 119.6 ?
    N1 C1A C5A . . 122.7(3) ?
    N1 C1A C2 . . 118.5(3) ?
    C5A C1A C2 . . 118.8(3) ?
    C2 C3 C4 . . 121.1(3) ?
    C2 C3 H3 . . 119.4 ?
    C4 C3 H3 . . 119.4 ?
    C5 C4 C3 . . 118.8(3) ?
    C5 C4 C10 . . 119.1(3) ?
    C3 C4 C10 . . 122.1(3) ?
    C4 C5 C5A . . 121.4(3) ?
    C4 C5 H5 . . 119.3 ?
    C5A C5 H5 . . 119.3 ?
    C7 C6 C5A . . 119.4(3) ?
    C7 C6 H6 . . 120.3 ?
    C5A C6 H6 . . 120.3 ?
    C1A C5A C5 . . 119.2(3) ?
    C1A C5A C6 . . 117.4(3) ?
    C5 C5A C6 . . 123.4(3) ?
    C6 C7 C8 . . 118.8(4) ?
    C6 C7 H7 . . 120.6 ?
    C8 C7 H7 . . 120.6 ?
    N1 C8 C7 . . 124.9(4) ?
    N1 C8 H8 . . 117.6 ?
    C7 C8 H8 . . 117.6 ?
    O10 C10 N10 . . 122.4(3) ?
    O10 C10 C4 . . 121.0(3) ?
    N10 C10 C4 . . 116.6(3) ?
    N10 C11 C16 . . 111.5(3) ?
    N10 C11 C12 . . 110.2(3) ?
    C16 C11 C12 . . 111.2(3) ?
    N10 C11 H11 . . 107.9 ?
    C16 C11 H11 . . 107.9 ?
    C12 C11 H11 . . 107.9 ?
    C11 C12 C13 . . 110.8(3) ?
    C11 C12 H12A . . 109.5 ?
    C13 C12 H12A . . 109.5 ?
    C11 C12 H12B . . 109.5 ?
    C13 C12 H12B . . 109.5 ?
    H12A C12 H12B . . 108.1 ?
    C14 C13 C12 . . 111.6(3) ?
    C14 C13 H13A . . 109.3 ?
    C12 C13 H13A . . 109.3 ?
    C14 C13 H13B . . 109.3 ?
    C12 C13 H13B . . 109.3 ?
    H13A C13 H13B . . 108.0 ?
    C15 C14 C13 . . 112.0(4) ?
    C15 C14 H14A . . 109.2 ?
    C13 C14 H14A . . 109.2 ?
    C15 C14 H14B . . 109.2 ?
    C13 C14 H14B . . 109.2 ?
    H14A C14 H14B . . 107.9 ?
    C14 C15 C16 . . 111.1(4) ?
    C14 C15 H15A . . 109.4 ?
    C16 C15 H15A . . 109.4 ?
    C14 C15 H15B . . 109.4 ?
    C16 C15 H15B . . 109.4 ?
    H15A C15 H15B . . 108.0 ?
    C11 C16 C15 . . 111.6(3) ?
    C11 C16 H16A . . 109.3 ?
    C15 C16 H16A . . 109.3 ?
    C11 C16 H16B . . 109.3 ?
    C15 C16 H16B . . 109.3 ?
    H16A C16 H16B . . 108.0 ?
    C8 N1 C1A . . 116.8(3) ?
    C10 N10 C11 . . 123.5(3) ?
    C10 N10 H10 . . 119.(3) ?
    C11 N10 H10 . . 117.(3) ?

loop_
    _geom_torsion_atom_site_label_1
    _geom_torsion_atom_site_label_2
    _geom_torsion_atom_site_label_3
    _geom_torsion_atom_site_label_4
    _geom_torsion_site_symmetry_1
    _geom_torsion_site_symmetry_2
    _geom_torsion_site_symmetry_3
    _geom_torsion_site_symmetry_4
    _geom_torsion
    _geom_torsion_publ_flag
    C3 C2 C1A N1 . . . . -178.6(3) ?
    C3 C2 C1A C5A . . . . 1.6(5) ?
    C1A C2 C3 C4 . . . . -1.3(6) ?
    C2 C3 C4 C5 . . . . -0.6(5) ?
    C2 C3 C4 C10 . . . . -177.5(3) ?
    C3 C4 C5 C5A . . . . 2.2(5) ?
    C10 C4 C5 C5A . . . . 179.2(3) ?
    N1 C1A C5A C5 . . . . -179.8(3) ?
    C2 C1A C5A C5 . . . . -0.1(5) ?
    N1 C1A C5A C6 . . . . -1.2(4) ?
    C2 C1A C5A C6 . . . . 178.6(3) ?
    C4 C5 C5A C1A . . . . -1.9(5) ?
    C4 C5 C5A C6 . . . . 179.5(3) ?
    C7 C6 C5A C1A . . . . 0.2(5) ?
    C7 C6 C5A C5 . . . . 178.8(3) ?
    C5A C6 C7 C8 . . . . 1.2(6) ?
    C6 C7 C8 N1 . . . . -1.8(7) ?
    C5 C4 C10 O10 . . . . -27.8(5) ?
    C3 C4 C10 O10 . . . . 149.1(4) ?
    C5 C4 C10 N10 . . . . 153.3(3) ?
    C3 C4 C10 N10 . . . . -29.8(5) ?
    N10 C11 C12 C13 . . . . -179.5(3) ?
    C16 C11 C12 C13 . . . . -55.4(4) ?
    C11 C12 C13 C14 . . . . 54.9(5) ?
    C12 C13 C14 C15 . . . . -54.8(5) ?
    C13 C14 C15 C16 . . . . 54.4(5) ?
    N10 C11 C16 C15 . . . . 179.1(4) ?
    C12 C11 C16 C15 . . . . 55.7(5) ?
    C14 C15 C16 C11 . . . . -54.9(5) ?
    C7 C8 N1 C1A . . . . 0.9(6) ?
    C5A C1A N1 C8 . . . . 0.6(5) ?
    C2 C1A N1 C8 . . . . -179.1(3) ?
    O10 C10 N10 C11 . . . . -0.3(5) ?
    C4 C10 N10 C11 . . . . 178.6(3) ?
    C16 C11 N10 C10 . . . . 91.8(4) ?
    C12 C11 N10 C10 . . . . -144.2(3) ?

loop_
    _geom_hbond_atom_site_label_D
    _geom_hbond_atom_site_label_H
    _geom_hbond_atom_site_label_A
    _geom_hbond_site_symmetry_A
    _geom_hbond_distance_DH
    _geom_hbond_distance_HA
    _geom_hbond_distance_DA
    _geom_hbond_angle_DHA
    _geom_hbond_publ_flag
    N10 H10 O10 1_655 0.862(14) 2.190(19) 3.020(4) 161.(4) ?

_shelx_res_file                         
;

TITL mo_21108a_0m_a.res in P2(1)
    mo_21108a_0m.res
    created by SHELXL-2018/3 at 19:34:16 on 20-May-2021
CELL 0.71073 5.1616 6.6616 19.2655 90.000 92.600 90.000
ZERR 2.00 0.0004 0.0005 0.0014 0.000 0.003 0.000
LATT -1
SYMM -x, y+1/2, -z
SFAC C H N O
UNIT 32 36 4 2
LIST 4 ! automatically inserted. Change 6 to 4 for CHECKCIF!!
TEMP 21
ACTA
L.S. 10
FMAP 2
PLAN 30
HTAB
SIZE 0.104 0.167 0.302
BOND $H
CONF
EQIV $1 x+1, y, z
HTAB N10 O10_$1
dfix 0.86 0.01 N10 H10
WGHT    0.073600
EXTI    0.163791
FVAR       1.50323
C2    1    0.849885    0.685525    0.895007    11.00000    0.03689    0.05109 =
         0.04429   -0.00425   -0.01198    0.00536
AFIX  43
H2    2    0.990356    0.666336    0.926257    11.00000   -1.20000
AFIX   0
C1A   1    0.694611    0.858719    0.900270    11.00000    0.03220    0.03832 =
         0.03031   -0.00014    0.00265   -0.00239
C3    1    0.796407    0.546476    0.844779    11.00000    0.03293    0.04052 =
         0.05266   -0.00453   -0.00642    0.00675
AFIX  43
H3    2    0.903145    0.434704    0.841556    11.00000   -1.20000
AFIX   0
C4    1    0.581500    0.568806    0.797388    11.00000    0.02661    0.03638 =
         0.03622    0.00279    0.00252   -0.00395
C5    1    0.424495    0.733373    0.803211    11.00000    0.02951    0.04084 =
         0.03370   -0.00018   -0.00158   -0.00138
AFIX  43
H5    2    0.279111    0.746840    0.773257    11.00000   -1.20000
AFIX   0
C6    1    0.324137    1.055270    0.861314    11.00000    0.04309    0.04257 =
         0.04383   -0.00038   -0.00380    0.00734
AFIX  43
H6    2    0.179361    1.076862    0.831750    11.00000   -1.20000
AFIX   0
C5A   1    0.478887    0.882606    0.853668    11.00000    0.03337    0.03776 =
         0.03171    0.00521    0.00320   -0.00245
C7    1    0.388607    1.189292    0.912166    11.00000    0.05624    0.03933 =
         0.05046   -0.00534    0.00153    0.00733
AFIX  43
H7    2    0.287240    1.302656    0.918527    11.00000   -1.20000
AFIX   0
C8    1    0.610353    1.154031    0.954908    11.00000    0.05316    0.04628 =
         0.03838   -0.01026    0.00194   -0.00333
AFIX  43
H8    2    0.654202    1.249618    0.988609    11.00000   -1.20000
AFIX   0
C10   1    0.512847    0.414287    0.743644    11.00000    0.03133    0.03269 =
         0.03731   -0.00096    0.00023   -0.00143
C11   1    0.674373    0.147170    0.668508    11.00000    0.02821    0.03503 =
         0.04445   -0.00797   -0.00039   -0.00520
AFIX  13
H11   2    0.499164    0.092587    0.672067    11.00000   -1.20000
AFIX   0
C12   1    0.865622   -0.020627    0.684157    11.00000    0.04360    0.03599 =
         0.05238   -0.00060   -0.00265    0.00084
AFIX  23
H12A  2    0.838403   -0.074225    0.730070    11.00000   -1.20000
H12B  2    1.040911    0.031791    0.683945    11.00000   -1.20000
AFIX   0
C13   1    0.833439   -0.187546    0.630610    11.00000    0.06452    0.03441 =
         0.07643   -0.00860   -0.00113    0.00300
AFIX  23
H13A  2    0.965856   -0.288667    0.639731    11.00000   -1.20000
H13B  2    0.665570   -0.250706    0.634852    11.00000   -1.20000
AFIX   0
C14   1    0.854172   -0.109093    0.557738    11.00000    0.05873    0.06090 =
         0.06621   -0.03150    0.01247   -0.00898
AFIX  23
H14A  2    1.029442   -0.061639    0.551790    11.00000   -1.20000
H14B  2    0.820306   -0.217595    0.524995    11.00000   -1.20000
AFIX   0
C15   1    0.666415    0.059221    0.542028    11.00000    0.07888    0.06090 =
         0.04607   -0.00840    0.00052   -0.00770
AFIX  23
H15A  2    0.490523    0.007890    0.541837    11.00000   -1.20000
H15B  2    0.695460    0.112745    0.496207    11.00000   -1.20000
AFIX   0
C16   1    0.698140    0.225809    0.595492    11.00000    0.07820    0.04145 =
         0.04634   -0.00271   -0.00880    0.00478
AFIX  23
H16A  2    0.866690    0.288181    0.591636    11.00000   -1.20000
H16B  2    0.566737    0.327522    0.586070    11.00000   -1.20000
AFIX   0
N1    3    0.760284    0.997008    0.951019    11.00000    0.04602    0.04627 =
         0.03796   -0.00448   -0.00206    0.00091
N10   3    0.708942    0.306691    0.719900    11.00000    0.02384    0.04095 =
         0.05057   -0.01029   -0.00082   -0.00438
H10   2    0.865516    0.346803    0.729243    11.00000   -1.20000
O10   4    0.285201    0.386749    0.723411    11.00000    0.02543    0.05101 =
         0.06237   -0.01456   -0.00402   -0.00278
HKLF 4 1 1 0 0 0 1 0 0 0 1


REM  mo_21108a_0m_a.res in P2(1)
REM wR2 = 0.140867, GooF = S = 1.14855, Restrained GooF = 1.14812 for all data
REM R1 = 0.052420 for 2250 Fo > 4sig(Fo) and 0.070760 for all 2725 data
REM 176 parameters refined using 2 restraints

END

WGHT      0.0682      0.0000

REM Instructions for potential hydrogen bonds
HTAB N10 O10_$1

REM Highest difference peak  0.514,  deepest hole -0.598,  1-sigma level  0.208
Q1    1   0.6978  0.3876  0.5787  11.00000  0.05    0.51
Q2    1   0.6751  0.4977  0.9011  11.00000  0.05    0.51
Q3    1   0.8156  0.4755  0.5785  11.00000  0.05    0.51
Q4    1   0.7360  0.5261  0.5866  11.00000  0.05    0.48
Q5    1   0.9550 -0.0204  0.7379  11.00000  0.05    0.47
Q6    1   0.3746  1.3675  0.9105  11.00000  0.05    0.44
Q7    1   0.7979  0.5284  0.8921  11.00000  0.05    0.43
Q8    1   0.3084  0.9225  0.7592  11.00000  0.05    0.43
Q9    1   0.1847  0.9757  0.7568  11.00000  0.05    0.43
Q10   1   0.2986  1.4874  0.9303  11.00000  0.05    0.43
Q11   1   0.8741  0.4999  0.8976  11.00000  0.05    0.43
Q12   1   0.9963 -0.4850  0.5989  11.00000  0.05    0.42
Q13   1   0.8729 -0.0233  0.4276  11.00000  0.05    0.42
Q14   1   0.6141  1.4355  0.9288  11.00000  0.05    0.42
Q15   1   0.7719  0.4087  0.9112  11.00000  0.05    0.42
Q16   1   0.6576 -0.0293  0.7543  11.00000  0.05    0.40
Q17   1   0.4854  1.4173  0.8912  11.00000  0.05    0.40
Q18   1   0.9347  0.5444  0.9265  11.00000  0.05    0.40
Q19   1   0.7531  0.0423  0.7217  11.00000  0.05    0.39
Q20   1   0.5354  0.4770  0.5953  11.00000  0.05    0.39
Q21   1   1.0965  0.5189  0.9206  11.00000  0.05    0.38
Q22   1   0.5195  0.8846  0.7488  11.00000  0.05    0.38
Q23   1   1.0600  0.4695  0.9495  11.00000  0.05    0.37
Q24   1   0.5280  0.4385  0.5591  11.00000  0.05    0.36
Q25   1   0.6583 -0.0473  0.4423  11.00000  0.05    0.36
Q26   1   0.4651  1.0116  0.7727  11.00000  0.05    0.35
Q27   1   0.5587  0.9277  0.7868  11.00000  0.05    0.35
Q28   1   0.3474 -0.0042  0.7327  11.00000  0.05    0.35
Q29   1   0.5703  0.7646  0.8009  11.00000  0.05    0.28
Q30   1   0.6611  1.3100  0.9582  11.00000  0.05    0.27
;
_shelx_res_checksum                     29799

_shelx_hkl_file                         
;
  -1   0   0 4701.72 82.5075   1
   1   0   0 4772.23 83.6065   1
   2   0   0 2556.54 35.2701   2
   2   0   0 2512.56 32.6226   4
  -2   0   0 2463.53 33.2675   4
  -2   0   0 2549.75 35.1266   2
  -3   0   0 48.4985 8.81972   4
   3   0   0 31.4557 6.24222   2
   3   0   0 36.6286 6.23187   4
  -3   0   0 38.1326 6.85845   2
  -4   0   0 8.01996 3.09848   5
   4   0   0 2.29543 3.70147   4
   4   0   0 21.5996 6.19063   2
  -4   0   0 4.62845 4.80316   2
  -4   0   0 6.37175 5.02267   4
   5   0   0 95.1767 10.3648   4
  -5   0   0 108.679 8.08672   5
   5   0   0 112.422 12.7769   2
  -5   0   0 109.736 15.1085   2
  -6   0   0 25.4075 8.08222   5
  -6   0   0 45.0248 11.4669   2
   0  -1   0 -0.5718 0.79546   3
   0  -1   0 -0.5183 1.04483   5
   0   1   0 0.41320 1.17477   3
   0   1   0 0.77185 1.56404   5
  -1  -1   0 1653.41 18.4632   2
  -1  -1   0 1668.41 21.0004   5
   1  -1   0 1712.12 22.4688   2
   1   1   0 1610.99 19.9782   5
  -1   1   0 1602.13 22.0360   2
   1   1   0 1651.49 18.7971   2
   2  -1   0 1339.32 26.3841   2
   2  -1   0 1380.40 21.6974   4
  -2  -1   0 1392.20 21.8992   5
  -2  -1   0 1416.02 24.3936   2
  -2   1   0 1393.34 22.9101   4
   2   1   0 1330.01 24.0013   2
  -2   1   0 1349.27 26.6178   2
   2   1   0 1368.74 26.2464   4
  -3  -1   0 226.607 12.8675   2
   3  -1   0 230.203 11.2489   4
   3  -1   0 228.478 13.3442   2
  -3  -1   0 221.774 10.1150   5
   3   1   0 214.019 12.3947   2
  -3   1   0 221.052 13.4824   2
  -3   1   0 228.909 11.8876   4
   3   1   0 205.627 12.3882   4
   4  -1   0 161.140 11.2919   4
   4  -1   0 139.455 12.8661   2
  -4  -1   0 154.230 9.82854   5
  -4   1   0 164.544 13.9478   2
  -4   1   0 123.596 10.9424   4
   4   1   0 175.362 17.0247   4
   4   1   0 161.430 12.8349   2
   5  -1   0 83.9628 13.9234   2
  -5  -1   0 65.7859 7.46685   5
   5  -1   0 60.2180 10.3179   4
  -5  -1   0 58.2928 11.0227   2
   5   1   0 61.3356 13.5979   2
  -5   1   0 61.5620 12.4736   2
  -5   1   0 50.3072 10.0217   4
  -6  -1   0 7.14587 6.15999   2
   6  -1   0 17.8069 6.60264   4
  -6  -1   0 9.28010 3.49146   5
  -6   1   0 6.29443 7.60529   2
  -6   1   0 6.87640 2.69555   5
   0  -2   0 114.948 6.74350   5
   0  -2   0 108.582 5.55003   3
   0   2   0 105.405 6.44116   5
   0   2   0 100.263 5.24750   3
  -1  -2   0 247.628 6.69656   2
  -1  -2   0 242.573 10.2624   5
  -1   2   0 224.341 8.49971   3
   1   2   0 239.140 6.95750   2
  -1   2   0 239.963 7.41787   4
  -1   2   0 233.331 9.08658   5
  -1   2   0 258.718 9.80797   2
   1   2   0 237.267 10.1569   5
   2  -2   0 30.9225 4.38182   4
  -2  -2   0 30.7784 5.80072   5
   2   2   0 28.5243 5.14543   5
  -2   2   0 31.6689 6.24425   2
  -2   2   0 31.7482 4.58484   5
   2   2   0 17.1725 5.13220   4
  -2   2   0 24.1744 4.28550   4
   2   2   0 25.4564 4.63185   2
   3  -2   0 322.012 12.4721   4
   3  -2   0 325.473 16.3739   2
  -3  -2   0 330.869 14.7237   2
  -3  -2   0 358.236 14.9211   5
  -3   2   0 332.085 13.7898   4
   3   2   0 312.072 16.1830   4
  -3   2   0 327.735 16.7653   2
   3   2   0 330.551 14.6498   2
  -4  -2   0 293.442 14.8544   5
  -4  -2   0 295.923 16.0886   2
   4  -2   0 295.021 18.2596   2
   4  -2   0 316.036 14.7852   4
   4   2   0 284.079 17.2999   4
  -4   2   0 304.602 19.0742   2
  -4   2   0 325.103 16.3776   4
   4   2   0 297.545 16.4899   2
  -5  -2   0 231.558 16.8388   2
  -5  -2   0 205.744 13.7177   5
   5  -2   0 210.242 14.0013   4
  -5   2   0 208.657 15.2691   4
   5   2   0 247.068 16.9978   2
   6  -2   0 7.41737 5.13701   4
  -6  -2   0 11.4716 7.53256   2
  -6  -2   0 11.8150 4.57718   5
  -6   2   0 4.99025 2.17897   5
  -6   2   0 6.07308 2.39694   5
  -6   2   0 10.9921 7.98870   2
  -6   2   0 10.0420 6.23814   4
   0  -3   0 -0.2180 2.71851   5
   0  -3   0 -1.0031 2.24123   3
   0   3   0 -1.0720 1.83328   3
   0   3   0 -5.7372 2.22058   5
  -1  -3   0 1219.47 22.3499   3
  -1  -3   0 1232.48 27.5757   5
  -1   3   0 1240.79 23.4920   2
   1   3   0 1164.32 16.4842   2
  -1   3   0 1183.33 25.0001   5
  -1   3   0 1231.92 22.6422   3
  -1   3   0 1218.92 20.0013   4
   1   3   0 1197.48 26.4740   5
  -2  -3   0 222.210 12.6509   5
   2  -3   0 245.798 9.63742   4
  -2  -3   0 252.675 9.40421   2
  -2   3   0 247.409 11.6753   3
   2   3   0 256.017 12.9301   5
   2   3   0 234.140 9.76847   2
  -2   3   0 244.134 9.94383   4
  -2   3   0 230.393 11.1434   5
  -2   3   0 230.435 15.4468   2
  -3  -3   0 55.5699 6.20289   2
   3  -3   0 48.8748 5.63869   4
  -3  -3   0 60.3209 9.29282   5
  -3   3   0 52.6962 9.40727   2
  -3   3   0 53.1156 6.07884   5
  -3   3   0 58.2452 6.58067   4
   3   3   0 61.9280 7.00415   2
   3   3   0 56.4220 9.72985   4
  -4  -3   0 36.2111 7.58079   5
   4  -3   0 30.7694 6.12160   4
  -4  -3   0 36.8292 7.33318   2
  -4   3   0 31.9954 7.44880   4
  -4   3   0 42.3511 6.36768   5
  -4   3   0 23.5275 8.44328   2
   4   3   0 31.1741 8.23673   4
   4   3   0 23.3006 6.60844   2
  -5  -3   0 11.2943 5.93649   2
   5  -3   0 11.0740 4.56054   4
  -5  -3   0 16.5417 5.83687   5
  -5   3   0 -4.3712 5.53586   2
  -5   3   0 11.7284 5.03180   4
  -5   3   0 13.9689 3.49338   5
   5   3   0 17.0603 6.00880   2
  -6  -3   0 12.9533 6.53361   2
  -6  -3   0 13.5144 4.78693   5
  -6   3   0 27.2125 7.05432   4
  -6   3   0 9.28562 8.13196   2
   0  -4   0 80.6602 7.17648   3
   0  -4   0 69.4819 9.39482   5
   0   4   0 72.5036 6.45756   3
  -1  -4   0 147.945 9.28614   3
  -1  -4   0 146.392 11.3007   5
   1  -4   0 176.472 11.4013   5
  -1   4   0 190.753 11.9008   5
   1   4   0 159.462 6.64310   2
  -1   4   0 150.165 9.21830   3
   1   4   0 144.109 11.1562   5
  -1   4   0 142.937 8.21047   4
  -1   4   0 160.099 9.44321   2
  -2  -4   0 231.360 12.4998   3
  -2  -4   0 220.911 14.8373   5
   2   4   0 230.622 14.0989   5
  -2   4   0 221.045 13.4039   2
  -2   4   0 218.666 12.8271   5
   2   4   0 231.517 9.73710   2
  -2   4   0 231.286 10.4375   4
  -2   4   0 216.785 11.7790   3
  -3  -4   0 48.9252 9.90730   5
  -3  -4   0 51.4706 6.93658   2
  -3   4   0 37.8643 7.24281   5
   3   4   0 39.5019 9.23530   4
   3   4   0 45.0201 7.22922   2
  -3   4   0 50.6194 9.76970   2
  -3   4   0 47.2573 7.96013   3
  -3   4   0 38.7836 6.55387   4
  -4  -4   0 18.1592 5.52204   2
  -4  -4   0 15.6230 6.50793   5
   4  -4   0 16.7737 4.48913   4
  -4   4   0 15.3939 5.41897   3
  -4   4   0 20.6395 5.41731   4
  -4   4   0 28.4577 8.36517   2
  -4   4   0 17.4927 5.46220   5
   4   4   0 17.2348 5.68119   2
   5  -4   0 76.0005 8.73033   4
  -5  -4   0 47.3573 9.87748   5
  -5  -4   0 64.4940 9.78478   2
  -5   4   0 70.5500 10.5991   4
  -5   4   0 48.7642 7.89280   5
   5   4   0 60.9352 10.8404   2
  -5   4   0 34.1906 10.0653   2
   0  -5   0 -0.3293 2.78537   3
   0  -5   0 -0.3305 3.71604   5
   0   5   0 -1.2609 2.31622   3
   0   5   0 -1.5243 2.27546   5
  -1  -5   0 15.8562 5.08226   3
  -1  -5   0 14.7926 6.56622   5
  -1   5   0 14.7917 4.72329   3
  -1   5   0 16.5754 4.66783   2
  -1   5   0 10.7915 4.72765   5
   1   5   0 10.8257 2.85388   2
  -1   5   0 13.7731 4.09985   4
   1   5   0 12.2540 5.03660   5
  -2  -5   0 4.92222 4.12700   3
  -2  -5   0 1.48079 5.14611   5
  -2   5   0 12.3637 4.40690   3
   2   5   0 9.02989 5.13131   5
   2   5   0 4.36125 2.85508   2
  -2   5   0 7.55137 4.52644   5
  -2   5   0 10.2043 4.03236   4
  -2   5   0 -0.3576 3.28950   2
  -3  -5   0 21.6915 7.85664   5
  -3  -5   0 24.5959 7.26717   3
   3   5   0 21.5681 7.79160   4
  -3   5   0 25.6281 6.08279   4
  -3   5   0 32.9059 7.51716   5
   3   5   0 35.5959 6.09023   2
  -3   5   0 46.8064 8.59120   3
  -3   5   0 31.6646 8.65489   2
  -4  -5   0 55.7674 11.3359   5
  -4  -5   0 72.4872 9.26263   2
  -4   5   0 75.1238 10.4602   4
  -4   5   0 66.1537 9.61562   5
   4   5   0 73.8420 8.10383   2
  -5  -5   0 2.97041 4.44006   2
  -5  -5   0 7.78515 6.26128   5
  -5   5   0 12.6520 4.20602   5
   5   5   0 17.7573 4.75234   2
  -5   5   0 13.0371 7.24382   2
  -5   5   0 13.3779 4.62079   4
   0  -6   0 260.092 18.2114   5
   0  -6   0 215.774 13.7951   3
   0   6   0 225.975 16.3428   5
   0   6   0 223.568 13.5150   3
   0   6   0 245.320 11.6360   2
  -1  -6   0 111.650 10.6189   3
  -1  -6   0 142.520 14.0672   5
  -1   6   0 126.683 10.1136   4
  -1   6   0 136.359 10.6417   2
  -1   6   0 103.294 9.94268   3
  -1   6   0 112.079 11.9903   5
   1   6   0 125.673 6.85907   2
  -2  -6   0 67.9828 10.5460   3
  -2  -6   0 54.9788 11.1681   5
  -2   6   0 61.3494 10.3214   5
   2   6   0 70.0008 5.68728   2
  -2   6   0 77.1423 8.04698   4
  -2   6   0 70.3804 10.8001   3
  -2   6   0 87.4653 12.1223   2
  -3  -6   0 10.5595 5.94796   3
  -3  -6   0 3.26822 5.24487   5
   3   6   0 6.83424 2.86718   2
  -3   6   0 10.2329 4.98175   3
  -3   6   0 12.8887 4.37234   5
  -3   6   0 10.6525 4.56035   4
  -3   6   0 0.17168 4.32019   2
  -4  -6   0 8.69209 6.21540   3
  -4  -6   0 9.45559 6.27117   5
  -4   6   0 20.5559 5.39855   4
  -4   6   0 20.0690 7.88126   2
   4   6   0 19.6306 4.90140   2
  -4   6   0 19.9067 4.74151   5
   0  -7   0 8.82902 5.58618   5
   0  -7   0 5.16272 4.71135   3
   0   7   0 2.42201 2.75043   2
   0   7   0 -2.1569 3.76874   3
  -1  -7   0 108.439 11.2387   3
   1   7   0 122.290 6.77783   2
  -1   7   0 123.601 10.6605   4
  -1   7   0 118.686 10.3765   2
   1   7   0 106.159 6.89122   2
  -1   7   0 122.026 13.0745   5
  -1   7   0 140.226 11.6810   3
  -2  -7   0 17.8083 6.90437   3
  -2  -7   0 28.8819 9.48755   5
   2   7   0 22.8713 3.80456   2
  -2   7   0 30.8068 7.11350   3
  -2   7   0 12.5145 4.61159   4
  -2   7   0 23.0768 7.28376   5
  -2   7   0 34.2490 8.01887   2
  -3  -7   0 27.2443 8.74615   5
  -3  -7   0 8.79051 5.96104   3
   3   7   0 14.7945 3.25027   2
  -3   7   0 13.0905 5.45808   5
  -3   7   0 15.4517 4.51387   4
  -3   7   0 18.4031 7.26487   2
   0  -8   0 17.6507 8.28016   3
   0   8   0 12.3579 3.35169   2
  -1  -8   0 7.83562 7.17400   5
  -1   8   0 9.27887 5.38720   4
  -1   8   0 10.6109 4.03413   2
   1   8   0 7.97889 2.30237   2
   1   8   0 6.34596 2.10719   2
  -6   0   1 20.8673 3.92174   5
   5   0  -1 4.53896 3.83702   4
   5   0  -1 11.6164 5.80231   2
  -5   0   1 -2.5332 2.14625   5
  -5   0   1 3.05419 5.00933   2
  -4   0   1 -0.9394 1.92736   5
   4   0  -1 0.46855 3.20029   4
   4   0  -1 -3.6480 2.81901   2
  -4   0   1 7.90124 4.93238   2
   3   0  -1 0.10669 2.65453   4
  -3   0   1 1.78936 1.70709   5
  -3   0   1 -0.5123 3.04348   4
   3   0  -1 -1.1988 2.58118   2
  -3   0   1 2.75035 3.58793   2
   2   0  -1 664.438 17.8309   2
  -2   0   1 661.589 17.7054   2
  -2   0   1 655.336 16.3670   4
   2   0  -1 671.959 16.1828   4
  -1   0   1 826.496 12.9089   4
  -1   0   1 838.356 8.09491   5
   1   0  -1 845.108 14.5550   2
   1   0  -1 820.427 12.7390   4
  -1   0   1 850.802 14.4674   2
   1   0   1 9009.82 119.531   1
  -1   0  -1 8900.63 117.122   1
   2   0   1 433.238 14.2979   2
   2   0   1 454.854 13.8884   4
  -2   0  -1 422.628 13.8788   4
  -2   0  -1 416.765 13.8945   2
   3   0   1 -0.1973 3.07251   2
  -3   0  -1 3.40292 3.75049   2
  -3   0  -1 -1.4131 3.24795   4
   3   0   1 0.78775 2.73643   4
  -4   0  -1 40.2492 8.71026   2
   4   0   1 34.0558 8.05774   2
   4   0   1 45.7241 8.47568   4
  -4   0  -1 54.7820 9.82484   4
  -5   0  -1 209.837 16.5979   4
   5   0   1 170.440 15.0407   2
  -5   0  -1 201.551 17.0386   2
   5   0   1 178.100 14.0017   4
  -6   0  -1 7.02862 3.66125   5
  -6   0  -1 10.4314 6.62495   2
  -6  -1   1 6.26122 3.14065   5
   6  -1  -1 25.2009 7.52011   4
  -6  -1   1 6.60300 6.71912   2
  -6   1   1 8.38430 2.04034   5
  -6   1   1 5.87575 6.51191   2
   5  -1  -1 248.433 18.6839   2
   5  -1  -1 211.979 14.3344   4
  -5  -1   1 235.097 18.1568   5
  -5  -1   1 217.770 16.8132   2
  -5   1   1 242.403 18.1390   2
   5   1  -1 237.241 16.6696   4
  -5   1   1 221.682 8.81659   5
  -5   1   1 231.147 16.1321   4
   4  -1  -1 339.146 18.9464   2
  -4  -1   1 346.952 13.5714   5
  -4  -1   1 391.799 19.0899   2
   4  -1  -1 349.292 15.8537   4
  -4   1   1 326.503 16.3405   4
   4   1  -1 330.457 18.0166   2
  -4   1   1 356.223 19.5358   2
   4   1  -1 353.097 17.9162   4
  -3  -1   1 431.577 16.9691   2
  -3  -1   1 429.590 13.4754   5
   3  -1  -1 419.107 14.5399   4
   3  -1  -1 423.478 18.0901   2
  -3   1   1 410.317 17.7007   2
   3   1  -1 442.918 17.5675   4
  -3   1   1 432.311 15.6940   4
   3   1  -1 429.271 17.1900   2
   2  -1  -1 1390.35 26.8687   2
   2  -1  -1 1358.72 20.7171   4
  -2  -1   1 1395.05 21.4168   5
  -2  -1   1 1342.10 24.0087   2
   2   1  -1 1324.53 25.6508   4
  -2   1   1 1344.87 26.5342   2
   2   1  -1 1371.28 24.7463   2
  -2   1   1 1410.59 22.1673   4
  -1  -1   1 1523.87 18.4567   2
  -1  -1   1 1518.90 19.6855   5
   1  -1  -1 1527.78 21.3210   2
  -1   1   1 1544.33 15.6597   5
  -1   1   1 1551.18 21.4400   2
   1   1  -1 1527.81 18.9430   2
   1   1  -1 1507.37 19.2945   5
   0  -1  -1 208.392 4.56888   3
   0   1   1 204.217 3.48826   2
   0   1   1 208.578 6.37522   5
   0   1  -1 198.205 5.62113   3
   0   1  -1 221.896 6.79528   5
   0   1   1 211.234 4.56835   3
  -1  -1  -1 1925.46 23.0989   5
   1   1   1 1869.06 24.6487   4
  -1   1  -1 1866.15 24.2297   2
   2  -1   1 99.3301 6.47534   4
   2  -1   1 105.591 8.10247   2
  -2  -1  -1 93.3103 7.43891   4
  -2  -1  -1 89.2290 6.67515   2
  -2  -1  -1 95.1774 6.34355   5
   2   1   1 98.4492 7.02044   2
  -2   1  -1 89.3239 7.81370   2
   2   1   1 99.0236 7.76180   4
  -2   1  -1 99.8244 6.83172   4
   3  -1   1 1062.93 24.2037   4
   3  -1   1 1050.75 28.1492   2
  -3  -1  -1 1077.86 22.5769   5
  -3  -1  -1 1030.70 28.0113   4
  -3   1  -1 1018.01 25.4303   4
   3   1   1 1008.45 25.7415   2
  -3   1  -1 1069.94 28.6227   2
   3   1   1 1014.84 42.3925   4
   4  -1   1 51.7228 8.50895   4
  -4  -1  -1 45.3819 9.12292   2
  -4  -1  -1 63.6169 8.28828   5
   4  -1   1 59.6000 10.6779   2
  -4   1  -1 50.1293 9.44143   4
  -4   1  -1 48.8063 9.63088   2
   4   1   1 63.2121 10.0211   2
   4   1   1 59.0568 10.0023   4
   5  -1   1 75.8828 11.2453   4
   5  -1   1 57.9064 11.6392   2
  -5  -1  -1 52.8430 8.40101   5
  -5  -1  -1 60.9792 11.3625   2
  -5   1  -1 56.1664 11.7153   2
   5   1   1 41.7300 8.95577   4
   5   1   1 71.8057 12.2708   2
  -5   1  -1 84.6565 13.1072   4
  -6  -1  -1 27.8003 9.01401   2
  -6  -1  -1 36.9925 6.87884   5
  -6   1  -1 31.9572 10.3719   2
  -6  -2   1 13.6942 4.77867   5
  -6  -2   1 8.76530 5.50208   2
  -6   2   1 10.0757 7.77144   2
  -5  -2   1 98.4633 9.65177   5
   5  -2  -1 106.948 10.0301   4
  -5  -2   1 109.226 12.3211   2
   5   2  -1 96.7375 13.9071   2
  -5   2   1 99.0716 10.5469   4
  -5   2   1 95.4497 6.09038   5
  -4  -2   1 133.060 11.5723   2
   4  -2  -1 145.432 13.3662   2
  -4  -2   1 128.574 10.1371   5
   4  -2  -1 145.960 10.0050   4
   4   2  -1 142.349 12.1783   2
  -4   2   1 134.774 10.8436   4
   4   2  -1 127.712 11.8407   4
  -4   2   1 143.814 14.0156   2
   3  -2  -1 312.582 16.2783   2
   3  -2  -1 345.746 12.3815   4
  -3  -2   1 295.936 16.3585   2
  -3  -2   1 326.397 14.1182   5
  -3   2   1 288.411 15.8312   2
  -3   2   1 325.608 10.5323   5
   3   2  -1 328.095 14.7649   2
   3   2  -1 333.993 16.6518   4
  -3   2   1 327.241 13.2239   4
   2  -2  -1 451.831 11.2877   4
   2  -2  -1 455.545 16.2071   2
  -2  -2   1 475.828 13.6702   2
  -2  -2   1 441.067 15.0095   5
   2   2  -1 449.689 14.3226   5
  -2   2   1 457.876 16.4005   2
  -2   2   1 468.350 12.3147   4
   2   2  -1 471.202 14.2144   2
  -2   2   1 453.824 12.0754   5
  -1  -2   1 358.292 8.85432   2
  -1  -2   1 348.388 10.7772   3
  -1  -2   1 339.979 12.2218   5
   1  -2  -1 350.529 10.5472   5
  -1   2   1 330.093 10.3874   5
  -1   2   1 363.191 10.2398   3
   1   2  -1 353.434 9.13138   2
  -1   2   1 358.540 11.2080   2
  -1   2   1 335.968 7.91485   4
   1   2  -1 354.435 12.0062   5
   0  -2   1 747.919 14.3727   3
   0  -2  -1 733.884 12.7656   3
   0  -2  -1 700.917 16.0143   5
   0  -2   1 762.613 16.7378   5
   0   2   1 728.548 16.1218   5
   0   2  -1 717.992 13.9399   3
   0   2  -1 733.214 16.5398   5
   0   2   1 726.417 12.5743   3
  -1  -2  -1 198.329 9.42144   5
  -1  -2  -1 186.871 5.20627   2
  -1   2  -1 195.061 8.17673   3
   1   2   1 184.312 5.56692   2
  -1   2  -1 190.319 8.82865   2
  -1   2  -1 186.664 7.16448   4
  -1   2  -1 198.366 8.75054   5
   1   2   1 192.070 9.15476   5
  -2  -2  -1 529.697 16.8390   5
  -2  -2  -1 530.937 13.7779   2
   2   2   1 506.247 13.9051   2
  -2   2  -1 526.018 17.8330   2
   2   2   1 532.002 18.1824   4
  -2   2  -1 562.205 14.9769   4
   3  -2   1 226.471 10.9538   4
  -3  -2  -1 233.352 11.9331   2
   3   2   1 224.991 13.8513   4
   3   2   1 233.938 12.3020   2
  -3   2  -1 218.386 13.7865   2
  -3   2  -1 210.170 11.5568   4
   4  -2   1 599.126 20.3963   4
  -4  -2  -1 603.065 22.6125   2
  -4  -2  -1 611.530 21.7902   5
   4   2   1 571.842 24.4470   4
  -4   2  -1 604.931 25.8961   2
   4   2   1 593.233 22.9021   2
  -4   2  -1 581.549 22.2370   4
   5  -2   1 48.4786 8.93829   4
  -5  -2  -1 58.0001 9.45369   5
  -5  -2  -1 41.4256 9.03766   2
   5   2   1 66.4275 11.8684   2
  -5   2  -1 36.5258 8.92795   4
  -5   2  -1 39.7045 12.4144   2
  -6  -2  -1 32.8632 8.80962   2
  -6  -2  -1 15.4434 4.93595   5
  -6   2  -1 25.4319 10.4383   2
  -6   2  -1 9.59557 6.01600   4
  -6  -3   1 20.2517 5.78970   5
  -6  -3   1 4.02297 5.74335   2
  -6   3   1 31.2932 7.56591   4
  -6   3   1 20.7487 9.24547   2
  -5  -3   1 41.3338 8.93557   2
  -5  -3   1 34.2896 8.05606   5
   5  -3  -1 26.5186 6.09606   4
   5   3  -1 32.1020 8.91123   2
  -5   3   1 25.9542 4.47334   5
  -5   3   1 39.4626 8.47057   4
  -5   3   1 34.3152 14.3183   2
  -4  -3   1 65.4042 9.60621   2
   4  -3  -1 58.9035 6.76110   4
  -4  -3   1 45.2778 8.40533   5
   4   3  -1 58.5834 9.39518   2
  -4   3   1 46.2142 6.27594   5
  -4   3   1 49.6582 10.5826   2
   4   3  -1 51.9546 10.9626   4
  -4   3   1 46.5004 8.05561   4
   3  -3  -1 14.3602 3.82227   4
  -3  -3   1 10.4724 4.78437   5
  -3   3   1 11.4064 3.91462   4
  -3   3   1 7.75022 4.50049   2
   3   3  -1 20.2750 5.42943   2
   3   3  -1 10.7022 5.02897   4
  -3   3   1 10.8108 3.75875   5
  -2  -3   1 407.038 12.3708   2
  -2  -3   1 392.789 16.6404   5
   2   3  -1 380.228 12.8028   2
  -2   3   1 378.314 18.8786   2
  -2   3   1 384.802 11.6058   4
  -2   3   1 387.143 13.8079   5
   2   3  -1 404.968 16.0404   5
  -2   3   1 403.475 14.4150   3
  -1  -3   1 21.4423 4.46765   3
   1  -3  -1 19.0647 4.70445   5
  -1  -3   1 8.48804 4.27278   5
  -1   3   1 23.9522 4.33231   3
   1   3  -1 21.3968 3.46061   2
  -1   3   1 14.3397 4.00842   5
  -1   3   1 21.1617 3.51755   4
   1   3  -1 18.3735 4.60690   5
  -1   3   1 17.6525 4.06354   2
   0  -3   1 109.347 8.13665   5
   0  -3  -1 87.0818 7.92832   5
   0  -3   1 87.5523 6.56528   3
   0  -3  -1 92.4293 6.10538   3
   0   3   1 99.6245 6.17736   3
   0   3  -1 102.651 8.33832   5
   0   3  -1 102.117 6.73614   3
   0   3   1 105.934 8.09965   5
  -1  -3  -1 553.138 18.5767   5
  -1  -3  -1 552.802 14.5504   3
   1   3   1 532.622 9.79405   2
  -1   3  -1 558.603 14.2096   4
  -1   3  -1 562.467 15.7423   3
   1   3   1 548.156 17.8966   5
  -1   3  -1 522.246 16.9828   5
   2  -3   1 130.974 7.64137   4
  -2  -3  -1 129.909 10.2926   5
  -2  -3  -1 118.423 6.38295   2
  -2   3  -1 119.059 7.63238   4
   2   3   1 123.283 9.34719   5
   2   3   1 118.817 6.88381   2
  -2   3  -1 107.301 8.24436   5
  -2   3  -1 113.815 9.52699   2
  -2   3  -1 123.417 8.72761   3
  -3  -3  -1 25.7606 6.69743   5
  -3  -3  -1 49.1511 6.72937   2
   3  -3   1 44.3928 6.76028   4
  -3   3  -1 42.9535 7.03051   4
  -3   3  -1 36.7176 8.52833   2
   3   3   1 46.4907 7.17546   2
  -3   3  -1 40.8739 6.64173   5
   3   3   1 55.7939 9.79619   4
   4  -3   1 4.68349 3.97757   4
  -4  -3  -1 12.6769 5.83176   5
  -4  -3  -1 -3.7958 2.43797   2
  -4   3  -1 9.10428 4.21852   5
  -4   3  -1 -0.4029 3.61024   4
   4   3   1 -0.2452 3.19698   2
  -4   3  -1 -0.2734 4.70042   2
  -5  -3  -1 34.9969 8.16990   2
  -5  -3  -1 48.0375 9.96512   5
   5  -3   1 51.5470 8.84755   4
  -5   3  -1 52.1360 9.59630   4
  -5   3  -1 55.6137 6.24034   5
   5   3   1 82.0086 12.2272   2
  -6  -3  -1 0.30107 4.66269   2
  -6  -3  -1 -0.0688 4.01741   5
  -6   3  -1 14.9187 3.42754   5
  -6   3  -1 3.23068 6.41304   2
   5  -4  -1 27.9984 6.37256   4
  -5  -4   1 27.2050 7.34981   2
  -5  -4   1 29.1792 8.57391   5
  -5   4   1 23.8267 4.83142   5
  -5   4   1 19.2847 8.01097   2
  -5   4   1 25.5981 5.65061   4
   5   4  -1 16.6767 7.14196   2
  -4  -4   1 8.61343 5.56109   5
  -4  -4   1 1.41481 3.43370   2
   4  -4  -1 6.54856 3.79337   4
  -4   4   1 8.28909 6.80326   2
  -4   4   1 8.12393 3.88313   5
   4   4  -1 8.98944 4.12747   2
  -4   4   1 8.30846 3.99400   4
  -3  -4   1 111.195 11.6925   5
  -3  -4   1 119.566 10.1261   2
  -3   4   1 95.2898 7.85350   4
   3   4  -1 106.089 10.4272   5
  -3   4   1 102.485 13.2160   2
  -3   4   1 94.5725 9.17146   3
  -3   4   1 91.5845 8.74987   5
   3   4  -1 98.5042 8.66053   2
   3   4  -1 93.0584 10.4682   4
  -2  -4   1 121.550 9.62008   3
  -2  -4   1 107.693 10.8902   5
  -2   4   1 112.798 8.79048   3
   2   4  -1 121.423 10.5105   5
  -2   4   1 117.882 7.28131   4
   2   4  -1 116.734 7.56752   2
  -2   4   1 139.591 10.5944   2
  -2   4   1 125.782 9.77397   5
  -1  -4   1 281.955 15.5735   5
  -1  -4   1 283.196 12.7365   3
   1  -4  -1 256.430 13.6638   5
   1   4  -1 256.432 9.15609   2
  -1   4   1 268.609 10.4979   4
   1   4  -1 252.703 14.0692   5
  -1   4   1 282.464 12.0585   2
  -1   4   1 273.022 11.9526   3
  -1   4   1 264.807 13.6587   5
   0  -4   1 67.0682 6.75608   3
   0  -4   1 72.3080 7.87967   5
   0  -4  -1 67.3657 7.67138   5
   0  -4  -1 71.5941 7.77446   3
   0   4  -1 54.1644 6.99069   3
   0   4   1 56.9490 5.80237   3
   0   4  -1 59.3478 8.96047   5
  -1  -4  -1 46.7765 7.83314   3
  -1  -4  -1 39.2120 7.88104   5
   1  -4   1 56.3327 7.57898   3
  -1   4  -1 52.3870 8.58538   3
   1   4   1 40.8951 3.30354   2
  -1   4  -1 50.5775 5.54283   4
  -1   4  -1 44.6907 6.78829   2
   1   4   1 43.6385 7.89275   5
  -1   4  -1 61.0431 10.3583   5
  -2  -4  -1 172.589 13.3293   5
  -2  -4  -1 183.133 11.0900   3
  -2   4  -1 182.650 12.4550   2
   2   4   1 194.907 13.5234   4
   2   4   1 175.166 8.03835   2
  -2   4  -1 180.049 11.2465   3
  -2   4  -1 189.117 10.0605   4
  -2   4  -1 217.688 15.5643   5
   2   4   1 161.639 12.0880   5
  -3  -4  -1 48.6257 6.38698   2
  -3  -4  -1 41.3308 9.24280   5
  -3   4  -1 36.4904 7.30521   3
   3   4   1 54.0890 9.94960   4
  -3   4  -1 55.9814 8.31524   4
   3   4   1 42.7268 6.64516   2
  -3   4  -1 58.8323 10.3370   5
  -3   4  -1 34.7798 9.02349   2
  -4  -4  -1 64.5087 8.92243   2
  -4  -4  -1 59.6829 10.9618   5
   4  -4   1 61.3340 7.30798   4
  -4   4  -1 67.5570 10.5438   3
  -4   4  -1 54.0627 11.5966   2
  -4   4  -1 71.8386 9.41536   5
   4   4   1 73.9341 10.2592   2
  -4   4  -1 66.2373 10.1013   4
  -5  -4  -1 51.1207 9.20224   2
   5  -4   1 59.6350 9.38654   4
  -5  -4  -1 50.2519 11.1117   5
  -5   4  -1 59.1224 13.2266   2
  -5   4  -1 52.3468 7.82833   5
   5   4   1 44.3780 8.36504   2
  -5   4  -1 52.5329 9.15569   4
  -5  -5   1 8.04121 5.17923   2
  -5   5   1 32.6664 9.15676   2
   5   5  -1 31.4445 7.20713   2
  -5   5   1 27.2526 5.25329   4
  -5   5   1 31.4725 5.79292   5
  -4  -5   1 -0.7128 3.05577   2
  -4  -5   1 -1.0402 4.12045   3
  -4  -5   1 11.5707 5.76693   5
   4   5  -1 6.81287 3.40197   2
  -4   5   1 8.96475 4.24360   4
  -4   5   1 -0.7881 5.49717   2
  -4   5   1 13.2441 4.85575   3
  -4   5   1 13.3489 4.63370   5
  -3  -5   1 9.97485 5.71398   3
  -3  -5   1 -3.7621 2.62959   5
   3   5  -1 -0.4638 2.52730   2
  -3   5   1 2.60583 4.88419   2
  -3   5   1 0.98872 2.66811   4
   3   5  -1 3.51524 3.40799   5
   3   5  -1 22.7332 7.13901   4
  -3   5   1 0.60850 3.31471   5
  -3   5   1 4.08219 4.00733   3
  -2  -5   1 -2.9508 3.16376   3
  -2  -5   1 -3.3977 3.90471   5
   2   5  -1 -3.3440 3.00119   5
  -2   5   1 5.83985 3.66335   3
  -2   5   1 2.20742 3.89468   2
   2   5  -1 3.07725 2.37551   2
  -2   5   1 6.54926 4.20258   5
  -1  -5   1 55.9654 10.4073   5
  -1  -5   1 54.3173 8.28700   3
   1   5  -1 61.0693 10.3847   5
  -1   5   1 61.4563 9.41186   5
   1   5  -1 58.6912 5.22597   2
  -1   5   1 66.4485 7.07810   2
  -1   5   1 56.4748 7.83968   3
  -1   5   1 58.8930 8.95728   4
   0  -5   1 95.2621 10.7321   5
   0  -5  -1 94.9427 8.31651   3
   0  -5  -1 121.411 11.7263   5
   0  -5   1 92.8379 9.06675   3
   0   5  -1 99.1499 10.4895   5
   0   5   1 79.6279 6.05025   2
   0   5   1 75.8681 7.20576   3
   0   5  -1 86.2581 7.85689   3
   0   5   1 102.164 10.3918   5
  -1  -5  -1 6.04915 4.06226   3
  -1  -5  -1 1.36433 4.94401   5
   1   5   1 1.52352 2.89933   5
  -1   5  -1 4.77674 3.29162   2
  -1   5  -1 5.99001 3.90794   5
   1   5   1 6.39525 2.09457   2
  -1   5  -1 5.50949 3.59369   4
  -1   5  -1 12.5299 4.37084   3
  -2  -5  -1 19.5004 5.90948   3
  -2  -5  -1 26.8479 8.34596   5
   2   5   1 17.9783 3.56693   2
  -2   5  -1 25.3047 6.72348   2
  -2   5  -1 25.9913 6.42818   3
   2   5   1 20.8198 6.67927   5
  -2   5  -1 15.6514 4.66651   4
  -2   5  -1 10.6034 5.30872   5
  -3  -5  -1 26.0876 8.69169   5
  -3  -5  -1 15.1426 6.27592   3
  -3   5  -1 22.9291 6.10089   5
  -3   5  -1 21.1351 6.61762   3
   3   5   1 32.7183 8.10562   4
  -3   5  -1 27.1503 6.33660   4
  -3   5  -1 28.4233 8.08411   2
   3   5   1 23.1645 4.89929   2
  -4  -5  -1 37.3251 10.0419   5
  -4  -5  -1 36.2265 6.48027   2
  -4  -5  -1 34.2021 8.64747   3
  -4   5  -1 40.7343 7.51430   4
  -4   5  -1 39.4649 7.62069   5
   4   5   1 28.8369 6.21054   2
  -4   5  -1 43.2157 10.5815   2
  -5  -5  -1 52.1585 8.84564   2
  -5  -5  -1 35.9647 8.94085   5
  -5   5  -1 41.0401 7.90235   4
  -5   5  -1 73.5022 8.21684   5
   5   5   1 71.5707 8.09924   2
  -5   5  -1 64.9571 13.3545   2
  -4  -6   1 15.6401 6.86658   5
  -4  -6   1 15.4477 7.33333   3
   4   6  -1 30.7783 6.07452   2
  -4   6   1 24.7006 10.4315   2
  -4   6   1 34.8735 7.01564   5
  -4   6   1 15.8404 4.72349   4
  -3  -6   1 9.19422 6.45595   5
  -3  -6   1 4.43367 4.48833   3
  -3   6   1 2.99791 3.21274   3
  -3   6   1 -0.5923 2.56246   4
   3   6  -1 7.21962 3.68841   2
  -3   6   1 4.55575 4.88073   2
  -2  -6   1 15.3080 5.95733   3
  -2  -6   1 20.6466 8.59521   5
  -2   6   1 34.5804 6.34580   4
  -2   6   1 33.8842 7.75008   3
   2   6  -1 28.7011 4.91404   2
  -2   6   1 28.8523 7.31481   2
  -2   6   1 33.1173 8.02440   5
  -1  -6   1 133.669 11.5181   3
  -1  -6   1 133.768 14.3379   5
   1  -6  -1 152.630 14.0204   5
  -1   6   1 138.236 10.2829   2
  -1   6   1 117.322 10.1173   3
   1   6  -1 141.613 7.99252   2
  -1   6   1 127.790 12.2750   5
  -1   6   1 143.911 10.2727   4
   0  -6   1 113.736 10.5712   3
   0  -6   1 105.317 15.0774   5
   0  -6  -1 117.549 15.3613   5
   0  -6  -1 94.2059 9.42795   3
   0   6   1 100.209 7.45198   2
   0   6   1 92.7209 8.98258   3
   0   6   1 100.650 14.0516   5
   0   6  -1 109.248 14.6220   5
   0   6  -1 113.155 10.2539   3
  -1  -6  -1 117.300 10.4713   3
  -1  -6  -1 108.063 15.3385   5
  -1   6  -1 124.294 10.6676   3
  -1   6  -1 122.974 12.3546   5
   1   6   1 119.766 5.82287   2
  -1   6  -1 115.212 9.97298   4
  -1   6  -1 116.791 10.2115   2
  -2  -6  -1 14.5354 8.05667   5
  -2  -6  -1 32.0154 7.96507   3
  -2   6  -1 35.4917 7.41343   3
  -2   6  -1 38.1872 8.67955   2
   2   6   1 35.4420 3.86156   2
  -2   6  -1 44.2332 8.87926   5
  -2   6  -1 32.8565 6.70386   4
  -3  -6  -1 23.5028 7.11981   3
  -3  -6  -1 18.2918 8.37209   5
  -3   6  -1 23.8272 6.59151   3
  -3   6  -1 16.0448 5.19842   4
  -3   6  -1 21.0258 7.54871   2
   3   6   1 24.2490 4.33919   2
  -3   6  -1 35.0298 7.82154   5
  -4  -6  -1 12.7451 7.45099   5
  -4  -6  -1 14.0768 6.16717   3
   4   6   1 15.4766 5.89636   2
  -4   6  -1 4.03696 5.07031   2
  -4   6  -1 17.3362 5.77354   5
  -4   6  -1 11.1171 4.82823   4
  -3  -7   1 11.6833 5.99043   3
  -3  -7   1 37.8087 10.7251   5
  -3   7   1 22.4453 7.08503   5
   3   7  -1 22.9110 4.63598   2
  -3   7   1 17.1262 6.46586   2
  -3   7   1 19.2103 5.21732   4
  -2  -7   1 46.4077 16.0621   3
  -2  -7   1 27.9235 10.2913   5
  -2   7   1 35.1532 8.86380   5
  -2   7   1 27.9715 6.30143   4
  -2   7   1 38.1050 8.10519   3
  -2   7   1 46.8406 8.90143   2
   2   7  -1 32.6376 4.93359   2
  -1  -7   1 126.366 12.1823   3
  -1   7   1 155.732 11.3090   2
  -1   7   1 159.672 11.7238   4
   1   7  -1 152.569 8.22646   2
  -1   7   1 156.080 14.4541   5
  -1   7   1 182.095 20.1600   3
   0  -7   1 83.8548 11.5483   3
   0  -7  -1 89.0994 9.71803   3
   0  -7  -1 122.848 17.1933   5
   0   7  -1 102.436 13.0043   3
   0   7   1 91.1730 6.22858   2
   0   7  -1 103.713 8.78786   2
   0   7   1 89.8840 7.24796   2
   0   7   1 103.645 10.3523   3
  -1  -7  -1 85.3911 11.4528   3
  -1   7  -1 109.862 10.8124   3
   1   7   1 91.6939 4.69571   2
  -1   7  -1 100.025 10.2383   4
   1   7   1 77.6096 4.65617   2
  -1   7  -1 81.1856 9.18461   2
  -1   7  -1 70.3533 14.3961   5
  -2  -7  -1 15.1827 7.09664   5
  -2  -7  -1 16.8243 6.24239   3
  -2   7  -1 13.5178 6.38291   2
  -2   7  -1 16.7925 5.72492   5
  -2   7  -1 16.0892 5.65077   4
  -3  -7  -1 23.5426 9.03359   5
  -3   7  -1 29.3902 6.54831   4
  -3   7  -1 15.6739 10.9898   2
  -1  -8   1 11.5304 5.48009   3
  -1  -8   1 9.39905 7.66119   5
   1   8  -1 12.1397 3.05379   2
  -1   8   1 10.4261 4.84585   4
  -1   8   1 11.4681 4.32326   2
   1   8  -1 10.7058 3.02092   2
   0  -8  -1 4.63574 5.04311   3
   0  -8   1 -1.5272 3.85767   3
   0  -8  -1 16.0330 13.0299   5
   0   8   1 -0.1068 1.76857   2
   0   8   1 -0.3112 2.18546   2
   0   8  -1 3.39663 3.53310   2
  -1  -8  -1 10.7465 5.95629   5
  -1  -8  -1 12.2475 5.26930   3
  -1   8  -1 8.24358 4.52533   4
  -1   8  -1 10.5697 4.89129   2
  -6   0   2 24.4760 8.54200   2
   6   0  -2 26.8322 7.67995   4
   5   0  -2 200.043 14.3753   4
  -5   0   2 191.759 8.62717   5
  -5   0   2 188.607 16.1433   2
   5   0  -2 210.975 16.8077   2
  -4   0   2 201.221 8.14711   5
   4   0  -2 196.924 12.8834   4
   4   0  -2 198.649 14.4877   2
  -4   0   2 209.580 14.8781   2
  -3   0   2 75.9465 9.83330   2
   3   0  -2 53.6883 6.34173   4
   3   0  -2 77.0860 11.5711   2
  -3   0   2 60.0505 4.07022   5
  -2   0   2 124.677 8.37323   2
   2   0  -2 136.844 7.56674   4
   2   0  -2 114.479 8.09421   2
  -2   0   2 120.827 4.22435   5
   1   0  -2 82.3020 2.28448   5
  -1   0   2 82.3157 4.98226   2
   1   0  -2 84.5557 5.06868   2
  -1   0  -2 3229.10 68.9991   1
   1   0   2 3216.28 71.1152   1
   2   0   2 624.329 17.0349   2
  -2   0  -2 592.581 16.8636   2
   2   0   2 602.054 16.3344   4
  -2   0  -2 592.106 16.8716   4
  -3   0  -2 278.675 14.4070   2
   3   0   2 259.583 12.9028   4
   3   0   2 273.798 14.1161   2
  -3   0  -2 267.403 14.1433   4
  -4   0  -2 16.5713 5.98991   4
  -4   0  -2 19.5161 6.86048   2
   4   0   2 25.2260 6.95954   2
   4   0   2 21.0096 6.24161   4
  -5   0  -2 14.5729 6.92708   4
  -5   0  -2 15.2436 7.26326   2
  -5   0  -2 7.84027 4.00414   5
   5   0   2 12.6758 6.23939   4
   5   0   2 13.0856 6.50325   2
  -6   0  -2 36.1666 9.97569   2
  -6   0  -2 19.9953 5.33656   5
  -6  -1   2 21.8902 5.44028   5
  -6  -1   2 18.9778 8.27977   2
  -6   1   2 30.7253 10.2887   2
   5  -1  -2 174.262 12.8145   4
  -5  -1   2 147.250 9.44092   5
  -5  -1   2 158.164 14.5949   2
  -5   1   2 155.006 15.4865   2
   5   1  -2 175.170 14.0692   4
  -5   1   2 130.129 5.34408   5
   5   1  -2 159.144 14.9073   2
  -4  -1   2 317.463 17.3291   2
   4  -1  -2 345.783 19.1287   2
  -4  -1   2 326.258 12.7118   5
   4  -1  -2 333.523 15.3402   4
  -4   1   2 320.245 18.6775   2
   4   1  -2 304.688 16.8041   4
  -4   1   2 325.404 16.1047   4
  -4   1   2 319.565 8.16655   5
   4   1  -2 335.262 18.1641   2
   3  -1  -2 150.699 11.1825   2
   3  -1  -2 137.342 8.32724   4
  -3  -1   2 163.365 10.9302   2
  -3  -1   2 153.401 8.06351   5
  -3   1   2 133.093 10.8780   2
   3   1  -2 147.463 10.4858   4
   3   1  -2 134.566 10.1236   2
  -3   1   2 147.564 9.21615   4
   2  -1  -2 200.921 10.7411   2
  -2  -1   2 190.165 9.63983   2
   2  -1  -2 189.879 8.17414   4
  -2  -1   2 202.183 8.12411   5
   2   1  -2 191.000 11.3793   5
   2   1  -2 211.333 10.4525   4
  -2   1   2 197.801 8.10194   4
  -2   1   2 202.794 4.97762   5
   2   1  -2 192.695 9.79030   2
  -2   1   2 192.744 10.2216   2
   1  -1  -2 4291.81 71.7399   1
  -1  -1   2 4145.45 89.6400   1
   1   1  -2 4336.75 89.8015   1
  -1   1   2 4196.13 73.0631   1
   0  -1  -2 1778.01 40.0727   1
   0   1   2 1766.89 38.2629   1
   0   1  -2 1757.94 35.2782   1
   1  -1   2 242.714 7.77963   4
  -1  -1  -2 235.025 9.06196   4
  -1  -1  -2 219.832 6.45427   2
   1   1   2 227.673 8.65346   4
  -1   1  -2 245.350 7.83498   4
   1   1   2 233.023 6.56677   2
  -2  -1  -2 212.615 10.9002   4
  -2  -1  -2 210.027 9.58791   2
   2  -1   2 216.803 9.45588   4
  -2   1  -2 209.846 11.0136   2
  -2   1  -2 221.647 10.0587   4
   2   1   2 224.244 9.83591   2
   2   1   2 208.831 10.8004   4
  -3  -1  -2 350.838 16.8553   4
   3  -1   2 341.658 14.2513   4
  -3   1  -2 355.009 15.5533   4
   3   1   2 301.525 14.1695   2
  -3   1  -2 340.072 16.5241   2
   3   1   2 332.972 15.7211   4
  -4  -1  -2 43.5712 7.03575   5
   4  -1   2 57.1857 9.05481   4
  -4  -1  -2 35.8248 9.02526   4
  -4  -1  -2 40.0916 8.65165   2
   4   1   2 48.0823 8.86202   2
   4   1   2 47.9466 9.39286   4
  -4   1  -2 41.4054 8.70729   4
  -4   1  -2 42.6870 9.53533   2
   5  -1   2 83.0239 11.9463   4
  -5  -1  -2 52.0685 10.6102   2
  -5  -1  -2 66.7740 9.31280   5
  -5   1  -2 51.5799 11.0542   2
   5   1   2 59.6161 10.7628   2
  -5   1  -2 67.1207 12.3326   4
  -6  -1  -2 4.03106 3.54369   5
  -6  -1  -2 6.27853 6.83447   2
  -6   1  -2 11.8623 3.93148   5
  -6   1  -2 5.40875 5.90853   2
   6  -2  -2 3.01450 3.81764   4
  -6  -2   2 -3.5389 5.10591   2
  -6  -2   2 -1.1295 2.89762   5
  -6   2   2 9.36280 6.91248   2
  -5  -2   2 59.5479 11.2819   2
   5  -2  -2 47.1768 8.20825   4
  -5  -2   2 46.8554 7.93424   5
  -5   2   2 39.7979 8.70496   4
  -5   2   2 44.6615 2.76482   5
   5   2  -2 69.6476 19.9418   2
  -5   2   2 51.3986 3.23359   5
   4  -2  -2 121.766 9.41273   4
  -4  -2   2 122.255 11.0430   2
   4  -2  -2 127.380 12.1346   2
  -4  -2   2 153.737 11.0034   5
  -4   2   2 128.031 10.1023   4
  -4   2   2 131.668 6.24994   5
   4   2  -2 139.563 12.1695   2
  -4   2   2 130.476 13.0816   2
   4   2  -2 123.249 11.9489   4
  -3  -2   2 224.510 12.1474   2
   3  -2  -2 213.713 13.6931   2
   3  -2  -2 202.413 9.25604   4
  -3  -2   2 201.341 10.9874   5
   3   2  -2 219.128 12.6865   2
  -3   2   2 220.281 13.8937   2
   3   2  -2 231.526 14.0789   4
  -3   2   2 226.211 8.06450   5
  -3   2   2 229.266 10.7675   4
   2  -2  -2 1110.99 25.2598   2
  -2  -2   2 1116.57 21.5458   2
   2  -2  -2 1090.14 16.4304   4
  -2  -2   2 1089.57 23.2100   5
  -2   2   2 1096.62 17.7821   5
   2   2  -2 1052.74 21.8759   2
  -2   2   2 1112.42 17.8366   4
  -2   2   2 1113.49 25.3209   2
   2   2  -2 1125.65 22.6537   5
  -1  -2   2 948.090 18.2413   3
   1  -2  -2 926.715 16.8955   5
   1  -2  -2 932.711 17.7011   2
  -1  -2   2 918.146 19.8348   5
   1   2  -2 929.893 19.7512   5
  -1   2   2 933.453 15.9552   3
   1   2  -2 908.818 15.8260   2
  -1   2   2 954.947 18.0446   2
  -1   2   2 920.393 11.7932   4
  -1   2   2 931.775 16.9566   5
   0  -2   2 1030.04 17.7106   3
   0  -2  -2 990.344 13.9790   3
   0  -2   2 1035.91 20.0432   5
   0  -2  -2 1012.75 19.4890   5
   0   2   2 1014.30 10.9390   2
   0   2  -2 1003.74 19.9481   5
   0   2   2 977.190 18.7115   5
   0   2   2 1016.17 14.0867   3
   0   2  -2 997.031 17.2800   3
  -1  -2  -2 865.661 10.5373   2
  -1  -2  -2 883.217 19.9006   5
   1  -2   2 867.968 16.4078   4
  -1   2  -2 918.523 17.9896   3
   1   2   2 903.209 19.4054   5
  -1   2  -2 893.316 16.5948   4
   1   2   2 854.200 19.1104   4
   1   2   2 874.061 11.0062   2
  -2  -2  -2 1174.84 25.3049   5
   2  -2   2 1145.22 21.5564   4
  -2  -2  -2 1125.24 19.7651   2
   2   2   2 1124.86 26.3614   4
  -2   2  -2 1101.31 25.9906   2
   2   2   2 1088.15 20.1101   2
  -2   2  -2 1123.24 22.2395   4
  -3  -2  -2 149.746 9.80912   2
   3  -2   2 157.001 9.61854   4
  -3  -2  -2 159.702 10.8103   5
  -3   2  -2 145.502 10.1036   4
   3   2   2 148.698 11.2343   4
   3   2   2 150.124 9.88840   2
  -3   2  -2 161.381 12.4575   2
   4  -2   2 664.149 22.1866   4
  -4  -2  -2 675.089 23.2366   5
  -4  -2  -2 697.249 24.0988   2
  -4   2  -2 669.239 24.3848   4
  -4   2  -2 651.781 27.3497   2
   4   2   2 603.455 25.2519   4
   4   2   2 639.029 23.4635   2
  -5  -2  -2 109.171 11.8005   2
   5  -2   2 124.423 11.1960   4
  -5  -2  -2 93.9757 10.3788   5
   5   2   2 95.5033 11.1254   4
   5   2   2 102.979 14.3152   2
  -5   2  -2 82.8785 14.1821   2
  -5   2  -2 106.255 11.6048   4
  -6  -2  -2 27.1176 9.16186   2
  -6  -2  -2 26.0538 7.18677   5
  -6   2  -2 34.7677 8.27742   4
  -6   2  -2 29.1774 10.5030   2
  -6  -3   2 8.30420 4.42798   5
  -6  -3   2 5.45853 5.98359   2
   6  -3  -2 3.60552 6.95974   4
  -6   3   2 7.76818 6.92666   2
   5  -3  -2 17.1862 5.05458   4
  -5  -3   2 11.5705 5.38114   5
  -5  -3   2 12.5351 5.82133   2
   5   3  -2 25.6623 12.4431   2
  -5   3   2 20.0393 3.24644   5
  -5   3   2 15.8641 5.46123   4
  -5   3   2 8.53169 7.92332   2
   4  -3  -2 43.1958 9.20989   2
   4  -3  -2 26.7185 5.44320   4
  -4  -3   2 27.9285 7.42896   5
  -4  -3   2 34.9377 7.68395   2
   4   3  -2 33.3939 8.61452   4
   4   3  -2 47.2049 8.72142   2
  -4   3   2 36.3758 5.22173   5
  -4   3   2 44.7620 7.45863   4
  -4   3   2 34.6505 8.56727   2
   3  -3  -2 8.01175 4.69966   2
   3  -3  -2 8.90755 3.03842   4
  -3  -3   2 3.07249 3.35137   2
  -3  -3   2 5.17137 4.15463   5
   3   3  -2 4.73018 3.63856   5
   3   3  -2 6.64870 4.13345   2
  -3   3   2 7.97047 5.07105   2
  -3   3   2 11.8523 3.47621   5
  -3   3   2 7.86734 3.39230   4
   3   3  -2 10.0651 5.10403   4
  -2  -3   2 140.073 7.94680   2
  -2  -3   2 134.049 10.1894   5
   2  -3  -2 145.336 18.1483   2
  -2   3   2 137.601 6.68626   4
  -2   3   2 131.027 9.74773   2
   2   3  -2 136.505 8.20481   2
   2   3  -2 140.260 9.97116   5
  -2   3   2 138.849 8.32147   5
  -2   3   2 141.154 8.67592   3
  -1  -3   2 206.144 10.0766   3
   1  -3  -2 195.088 10.1558   5
  -1  -3   2 186.791 11.2831   5
  -1   3   2 195.219 8.61049   3
  -1   3   2 212.362 9.52052   2
   1   3  -2 205.989 8.28244   2
  -1   3   2 196.001 10.0061   5
  -1   3   2 212.639 7.36642   4
   1   3  -2 204.761 11.4585   5
   0  -3   2 73.1681 7.54632   5
   0  -3  -2 67.7305 7.39238   5
   0  -3   2 91.6282 6.84830   3
   0  -3  -2 78.8740 5.57666   3
   0   3  -2 72.9975 5.81189   3
   0   3   2 71.1961 3.91500   2
   0   3   2 63.2219 6.59773   5
   0   3   2 70.9690 5.18368   3
   0   3  -2 78.3441 7.57951   5
  -1  -3  -2 1507.11 23.4668   3
  -1  -3  -2 1478.76 30.8106   5
   1  -3   2 1540.02 27.1150   3
  -1   3  -2 1457.74 26.2031   3
  -1   3  -2 1509.54 24.7925   4
   1   3   2 1466.81 14.1425   2
  -1   3  -2 1493.10 29.2626   5
   1   3   2 1504.41 29.5912   5
   2  -3   2 457.342 14.5757   4
  -2  -3  -2 445.849 11.1791   2
  -2  -3  -2 452.747 18.2872   5
  -2   3  -2 445.066 14.5754   4
   2   3   2 458.867 22.2821   4
  -2   3  -2 444.627 17.8056   2
  -2   3  -2 454.338 16.2485   5
   2   3   2 436.554 11.9737   2
  -2   3  -2 445.426 19.2721   3
  -3  -3  -2 60.9285 6.37070   2
  -3  -3  -2 81.5465 11.1778   5
   3  -3   2 79.9438 8.91709   4
  -3   3  -2 63.5504 7.33397   4
  -3   3  -2 90.1379 12.6411   2
   3   3   2 70.6394 6.91731   2
   3   3   2 76.5787 9.06944   4
  -4  -3  -2 38.8105 8.31765   5
   4  -3   2 51.5327 8.49806   4
  -4  -3  -2 36.0576 7.22410   2
  -4   3  -2 56.1610 9.55896   4
   4   3   2 42.1172 8.08249   2
  -4   3  -2 19.9509 7.37732   2
  -5  -3  -2 7.84318 5.39006   5
   5  -3   2 8.13171 4.75942   4
  -5  -3  -2 5.08086 4.60167   2
  -5   3  -2 -0.8160 4.99973   2
   5   3   2 15.0698 5.24822   2
  -5   3  -2 12.7514 4.35917   5
  -5   3  -2 2.98476 4.21933   4
  -5  -4   2 26.0903 7.59159   5
  -5  -4   2 8.23966 5.29278   2
   5  -4  -2 23.8997 5.43780   4
  -5   4   2 21.5922 3.88091   5
   5   4  -2 28.8577 11.0708   2
  -5   4   2 39.7685 11.0947   2
  -5   4   2 19.1721 5.38685   4
   4  -4  -2 26.4395 5.62488   4
  -4  -4   2 47.3012 8.14760   2
  -4  -4   2 19.7245 6.95504   5
  -4   4   2 32.6047 5.77324   5
  -4   4   2 30.2980 6.08935   4
  -4   4   2 31.4817 8.60328   2
   4   4  -2 43.8045 8.48680   2
  -3  -4   2 2.70028 4.91279   5
  -3  -4   2 -1.7437 2.69646   2
  -3   4   2 -1.6766 3.75040   2
   3   4  -2 1.66727 3.73929   5
   3   4  -2 2.67403 2.94421   2
  -3   4   2 3.94784 3.42559   5
  -3   4   2 2.53833 2.67583   4
   3   4  -2 4.56010 4.28636   4
  -3   4   2 3.41593 3.06287   3
  -2  -4   2 5.66565 3.91913   3
  -2  -4   2 3.73340 3.74121   5
  -2   4   2 3.75134 3.00340   3
  -2   4   2 8.24232 4.00453   5
  -2   4   2 1.65466 2.13759   4
  -2   4   2 6.27154 3.99009   2
   2   4  -2 3.37283 3.77733   5
   2   4  -2 4.03598 2.66859   2
   1  -4  -2 150.044 10.4863   5
  -1  -4   2 145.115 9.66951   3
  -1  -4   2 144.106 11.1425   5
   1   4  -2 165.746 11.9279   5
  -1   4   2 145.539 7.49354   4
   1   4  -2 148.605 7.54382   2
  -1   4   2 150.908 8.83000   3
  -1   4   2 161.895 9.05507   2
  -1   4   2 131.559 9.80077   5
   0  -4   2 83.2386 8.95922   5
   0  -4   2 76.4968 7.20917   3
   0  -4  -2 77.3287 6.51237   3
   0  -4  -2 91.9108 9.18812   5
   0   4  -2 77.3296 6.71110   3
   0   4  -2 80.0443 8.70214   5
   0   4   2 80.3830 4.92462   2
   0   4   2 83.8332 6.36968   3
  -1  -4  -2 1.73723 3.98906   5
  -1  -4  -2 0.42739 2.47974   3
   1  -4   2 0.02218 3.06461   3
   1   4   2 1.11518 2.60210   5
  -1   4  -2 4.83994 3.54649   5
   1   4   2 3.90324 1.30291   2
  -1   4  -2 4.67508 3.01034   3
  -1   4  -2 4.18487 3.57768   4
  -2  -4  -2 288.731 13.3188   3
  -2  -4  -2 273.091 16.4528   5
  -2   4  -2 272.750 12.3608   4
   2   4   2 269.548 8.95126   2
   2   4   2 257.796 15.3900   4
  -2   4  -2 277.853 15.3203   2
  -2   4  -2 264.607 13.6550   3
  -2   4  -2 273.724 14.6071   5
   2   4   2 289.844 15.7141   5
  -3  -4  -2 55.8155 10.0835   5
   3  -4   2 48.4577 7.52322   4
  -3  -4  -2 38.7439 5.62791   2
  -3   4  -2 49.3756 10.0028   2
   3   4   2 52.2782 5.93444   2
  -3   4  -2 57.6192 9.13910   5
  -3   4  -2 44.3453 8.49499   3
   3   4   2 58.6637 10.8981   4
  -3   4  -2 44.5130 7.63695   4
   4  -4   2 173.245 11.9609   4
  -4  -4  -2 176.926 11.2781   2
  -4  -4  -2 161.525 14.7461   5
  -4   4  -2 196.395 17.2554   2
  -4   4  -2 189.089 12.5959   5
  -4   4  -2 187.659 13.3206   4
  -4   4  -2 212.405 15.0048   3
   4   4   2 177.992 11.7726   2
  -5  -4  -2 64.8067 10.0711   2
   5  -4   2 70.3915 10.5573   4
  -5  -4  -2 76.5049 12.4064   5
  -5   4  -2 66.4688 7.44931   5
  -5   4  -2 63.9063 13.5829   2
  -5   4  -2 60.7290 11.0312   4
  -5  -5   2 21.3046 6.65961   2
  -5  -5   2 25.0340 7.22198   5
  -5   5   2 40.4657 10.5346   2
  -5   5   2 30.9044 6.04469   4
  -5   5   2 24.3352 7.44882   5
  -4  -5   2 49.2149 10.7873   5
  -4  -5   2 41.0707 9.79757   3
   4   5  -2 50.7224 8.81482   2
  -4   5   2 46.4239 7.34869   5
  -4   5   2 47.6042 8.65501   3
  -4   5   2 39.2789 9.98236   2
  -4   5   2 41.0215 6.87210   4
  -3  -5   2 303.441 19.5649   5
  -3  -5   2 282.713 17.0493   3
  -3   5   2 329.532 16.1275   4
   3   5  -2 297.885 19.4634   4
  -3   5   2 309.892 18.4378   2
  -3   5   2 315.982 16.3102   5
  -3   5   2 323.304 16.6769   3
   3   5  -2 319.676 18.7841   5
  -2  -5   2 12.8571 7.31885   3
  -2  -5   2 17.7277 6.92094   5
  -2   5   2 26.7645 6.21563   3
  -2   5   2 21.2796 6.31062   2
   2   5  -2 15.6100 4.30958   2
  -2   5   2 25.3027 6.28586   5
  -2   5   2 18.7964 4.29293   4
   2   5  -2 15.2590 5.84440   5
  -1  -5   2 84.7173 8.97359   3
   1  -5  -2 95.5728 10.3678   5
  -1  -5   2 91.1541 12.6456   5
  -1   5   2 94.8508 9.82708   5
   1   5  -2 84.6830 11.8640   5
  -1   5   2 87.2501 7.00600   4
   1   5  -2 88.0727 6.52462   2
  -1   5   2 93.2600 7.96213   2
  -1   5   2 88.1254 7.85748   3
   0  -5   2 72.1975 9.33419   3
   0  -5   2 68.4045 10.6646   5
   0  -5  -2 88.7876 12.3110   5
   0  -5  -2 70.1719 7.38939   3
   0   5  -2 70.4649 7.40802   3
   0   5   2 74.2695 10.1228   3
   0   5   2 73.4161 5.37990   2
   0   5   2 74.1523 10.9389   5
   0   5  -2 58.5971 10.2095   5
   1  -5   2 79.1391 8.22897   3
  -1  -5  -2 79.9330 12.3178   5
  -1  -5  -2 74.1631 9.07243   3
   1   5   2 64.4764 3.30030   2
  -1   5  -2 75.2109 8.01137   3
   1   5   2 76.3101 10.6952   5
  -1   5  -2 62.2705 7.22339   4
  -1   5  -2 61.6338 9.86792   5
  -2  -5  -2 5.16852 4.24051   3
  -2  -5  -2 5.50115 5.39587   5
  -2   5  -2 8.29864 4.85831   5
   2   5   2 9.09025 5.31672   4
  -2   5  -2 14.9792 5.66480   2
   2   5   2 9.89643 2.43458   2
   2   5   2 6.02797 4.25407   5
  -2   5  -2 12.0119 5.22511   3
  -2   5  -2 10.9148 4.26062   4
  -3  -5  -2 63.0328 10.5114   3
  -3  -5  -2 77.0012 12.8676   5
  -3   5  -2 97.4167 13.8651   2
   3   5   2 72.7299 6.24166   2
   3   5   2 84.9794 13.7352   4
  -3   5  -2 69.2140 9.63038   4
  -3   5  -2 76.9732 11.1321   5
  -4  -5  -2 69.8129 7.21665   2
  -4   5  -2 64.2836 12.5424   2
  -4   5  -2 46.9576 8.41649   5
  -4   5  -2 63.3833 10.0512   4
  -5  -5  -2 146.993 15.6529   5
  -5  -5  -2 136.908 10.8985   2
   5   5   2 177.180 12.8912   2
  -5   5  -2 162.634 13.6378   4
  -5   5  -2 147.715 16.6633   2
  -4  -6   2 5.38322 5.16143   3
  -4  -6   2 15.9618 7.39567   5
   4   6  -2 13.9284 4.92981   2
  -4   6   2 15.5764 4.26195   4
  -4   6   2 7.81669 4.30987   5
  -3  -6   2 30.4743 12.6531   3
  -3  -6   2 22.6039 7.75183   5
  -3   6   2 23.4202 5.53393   4
  -3   6   2 29.0009 7.22713   5
  -3   6   2 27.2662 7.85979   2
  -3   6   2 37.6639 7.29912   3
  -2  -6   2 8.90070 5.74443   5
  -2  -6   2 6.00386 5.18161   3
  -2   6   2 18.1678 6.52054   5
   2   6  -2 16.9571 4.45047   2
  -2   6   2 22.6010 6.53409   2
  -2   6   2 23.4806 6.09371   3
  -2   6   2 17.4499 4.70525   4
  -1  -6   2 108.993 14.9813   5
  -1  -6   2 94.2801 10.1967   3
   1  -6  -2 116.210 12.8516   5
  -1   6   2 93.8805 10.6856   5
  -1   6   2 109.643 9.78174   2
   1   6  -2 105.419 7.55705   2
  -1   6   2 106.364 8.67735   4
  -1   6   2 97.8446 9.12649   3
   0  -6  -2 78.6742 8.63754   3
   0  -6   2 90.2559 9.97151   3
   0  -6  -2 78.3380 13.1613   5
   0   6   2 72.7033 8.11505   3
   0   6   2 69.8046 11.4731   5
   0   6   2 78.9028 6.24332   2
   0   6  -2 88.7297 13.7318   5
   0   6  -2 77.0592 10.4397   3
   1  -6   2 94.0457 12.2344   3
  -1  -6  -2 113.270 10.1228   3
  -1  -6  -2 124.996 13.8470   5
   1   6   2 96.2118 3.38249   2
  -1   6  -2 103.387 9.72787   4
  -1   6  -2 78.6210 12.6047   5
  -1   6  -2 100.014 9.93815   3
  -1   6  -2 99.6761 9.84399   2
  -2  -6  -2 107.657 15.5277   5
  -2  -6  -2 123.201 10.8984   3
  -2   6  -2 130.080 21.9765   3
  -2   6  -2 127.835 12.3696   5
   2   6   2 130.377 13.1841   4
  -2   6  -2 128.029 12.2880   2
  -2   6  -2 113.717 10.0022   4
  -3  -6  -2 17.7815 7.31397   5
  -3  -6  -2 33.9546 8.24038   3
  -3   6  -2 37.6704 7.73225   4
  -3   6  -2 40.1562 8.47087   5
  -3   6  -2 25.0647 8.11183   2
   3   6   2 30.7981 4.24931   2
  -4  -6  -2 10.6042 5.89447   5
  -4   6  -2 4.00707 6.45476   2
  -4   6  -2 10.3113 4.84024   4
  -3  -7   2 8.95230 6.08514   3
  -3  -7   2 12.1964 7.41391   5
  -3   7   2 27.0662 6.97457   5
  -3   7   2 19.3830 4.87989   4
  -3   7   2 15.8306 5.83262   2
  -2  -7   2 1.13881 4.92473   5
  -2  -7   2 2.66429 5.56792   3
  -2   7   2 3.84153 4.05227   2
  -2   7   2 2.46996 3.33530   4
   2   7  -2 9.56273 3.12391   2
  -2   7   2 14.8596 4.74622   3
  -2   7   2 14.8653 5.33686   5
  -1  -7   2 11.1017 5.03499   3
   1   7  -2 25.4109 4.99625   2
  -1   7   2 3.60952 4.41921   5
  -1   7   2 23.9528 5.96732   3
  -1   7   2 22.3652 5.73104   4
  -1   7   2 18.1078 5.20453   2
   0  -7  -2 64.4280 10.1325   3
   0  -7   2 68.7488 11.2741   3
   0  -7  -2 59.9645 12.3344   5
   0   7   2 57.7970 4.61745   2
   0   7  -2 56.1742 9.46347   3
   0   7   2 57.7375 5.39864   2
  -1  -7  -2 59.0439 9.84550   3
  -1   7  -2 58.7700 9.72108   4
  -1   7  -2 66.3814 10.2214   3
  -1   7  -2 54.9399 9.05525   2
  -2  -7  -2 17.0167 8.13715   5
  -2  -7  -2 16.6077 6.28386   3
  -2   7  -2 20.4388 6.86227   2
  -2   7  -2 13.8443 4.99783   4
  -3  -7  -2 21.3238 8.58816   5
  -3  -7  -2 20.6747 7.00244   3
  -3   7  -2 34.5896 9.01739   2
  -3   7  -2 42.6087 7.94770   4
  -1  -8   2 5.95815 4.87082   3
  -1   8   2 12.9413 3.98899   2
  -1   8   2 15.6484 5.30111   4
   1   8  -2 14.2640 3.78315   2
   0  -8  -2 -5.8232 4.71692   5
   0  -8   2 6.45778 5.51663   3
   0   8   2 4.50151 1.83717   2
   0   8  -2 -0.3114 3.00374   2
   0   8   2 2.98499 1.56736   2
   0   8  -2 1.41166 3.25321   2
  -1  -8  -2 11.2273 6.11662   5
  -1  -8  -2 16.7050 6.20096   3
  -1   8  -2 8.04904 5.11772   4
  -1   8  -2 13.2205 4.82673   2
   6   0  -3 7.49682 4.88116   4
  -6   0   3 4.81785 5.75175   2
   5   0  -3 125.809 16.9082   2
  -5   0   3 93.4070 5.24063   5
  -5   0   3 111.292 15.2991   2
   5   0  -3 95.0654 10.2823   4
  -4   0   3 11.6191 2.57449   5
   4   0  -3 15.8500 5.43680   4
  -4   0   3 11.6501 5.71080   2
   4   0  -3 16.5770 5.97725   2
  -3   0   3 7.58795 1.73804   5
  -3   0   3 7.11024 4.10816   2
   3   0  -3 6.67855 3.65340   4
   3   0  -3 10.0639 4.85564   2
   2   0  -3 133.403 8.72363   2
  -2   0   3 134.754 8.32052   2
  -2   0   3 133.699 3.74138   5
   2   0  -3 114.717 6.89373   4
  -1   0   3 7973.38 120.204   1
   1   0  -3 7994.49 117.667   1
   0   0   3 71.8978 3.23105   4
   0   0  -3 78.6176 2.78496   3
   0   0  -3 76.1875 3.24750   4
  -1   0  -3 1332.74 20.0213   4
   1   0   3 1393.17 19.9376   4
  -2   0  -3 1079.48 22.9310   2
   2   0   3 1095.87 22.6130   4
  -2   0  -3 1096.60 23.4542   4
  -3   0  -3 761.610 23.4760   2
  -3   0  -3 734.933 23.3366   4
  -4   0  -3 -1.8613 3.52390   2
   4   0   3 1.17914 2.65651   4
  -4   0  -3 0.47371 4.82566   4
   5   0   3 20.8816 7.88396   4
  -5   0  -3 16.4672 7.35692   4
  -5   0  -3 21.4074 8.45599   2
  -6   0  -3 4.17752 4.05432   5
  -6   0  -3 -6.6112 4.07926   2
  -6  -1   3 37.6240 10.1201   2
  -6  -1   3 23.3181 4.17392   5
  -6   1   3 20.7306 8.21354   2
  -5  -1   3 275.161 11.7582   5
   5  -1  -3 255.723 15.1604   4
   5   1  -3 296.164 19.6545   2
  -5   1   3 269.249 18.9600   2
   5   1  -3 297.409 17.9036   4
  -4  -1   3 381.106 19.1345   2
   4  -1  -3 348.029 19.1189   2
  -4  -1   3 364.110 12.7602   5
   4  -1  -3 375.701 25.0782   4
   4   1  -3 347.131 17.5251   4
  -4   1   3 355.738 19.5926   2
   4   1  -3 326.889 18.2373   2
  -3  -1   3 255.945 13.6079   2
   3  -1  -3 259.437 14.2362   2
  -3  -1   3 278.501 10.2266   5
   3  -1  -3 288.616 11.5625   4
   3   1  -3 256.889 13.4683   4
  -3   1   3 293.667 15.0517   2
  -3   1   3 277.650 3.58218   5
  -3   1   3 288.655 12.2262   4
  -3   1   3 263.221 3.34864   5
   3   1  -3 277.748 17.1044   2
  -2  -1   3 733.487 18.3341   2
   2  -1  -3 744.467 13.9692   4
  -2  -1   3 758.851 15.0387   5
   2  -1  -3 755.734 20.1388   2
  -2   1   3 722.609 19.5574   2
   2   1  -3 728.807 14.1707   5
  -2   1   3 734.112 5.68893   5
  -2   1   3 718.276 14.3456   4
   2   1  -3 719.585 18.5381   2
  -1  -1   3 9999.99 146.164   1
   1  -1  -3 9687.70 117.366   1
   1   1  -3 9729.47 141.433   1
  -1   1   3 9728.41 124.040   1
   0  -1  -3 -0.0799 0.10469   3
  -1  -1  -3 212.292 6.51402   2
   1  -1   3 190.041 7.32991   4
  -1  -1  -3 199.100 8.67841   4
   1   1   3 189.659 8.26349   4
  -1   1  -3 185.452 7.38696   4
  -2  -1  -3 239.009 10.2318   2
   2  -1   3 240.395 10.3765   4
  -2  -1  -3 227.375 11.8277   4
   2   1   3 236.046 11.6122   4
  -2   1  -3 248.712 12.0930   2
  -2   1  -3 231.756 10.7861   4
   2   1   3 254.731 10.3707   2
   3  -1   3 89.5846 7.94753   4
  -3  -1  -3 103.165 9.92089   4
  -3   1  -3 87.4211 9.38859   2
  -3   1  -3 104.111 9.24194   4
   3   1   3 102.524 9.38218   4
   3   1   3 101.539 8.76179   2
  -4  -1  -3 0.94514 3.32416   5
   4  -1   3 1.22834 3.57906   4
  -4  -1  -3 9.02425 5.33727   2
  -4  -1  -3 7.05820 4.79342   4
   4   1   3 6.53631 4.56668   2
  -4   1  -3 11.4612 6.00085   2
  -4   1  -3 9.28975 5.16922   4
   4   1   3 0.41514 3.00201   4
   5  -1   3 67.3363 10.9130   4
  -5  -1  -3 71.0321 9.75996   5
  -5  -1  -3 56.3599 11.3341   2
  -5   1  -3 63.4773 11.2478   4
  -5   1  -3 71.9857 13.1973   2
  -6  -1  -3 31.6703 8.76627   2
  -6  -1  -3 35.2383 7.41125   5
  -6   1  -3 19.0009 7.37575   4
  -6   1  -3 25.6885 8.95744   2
  -6  -2   3 18.1225 7.57805   2
  -6  -2   3 18.9591 4.78280   5
   6  -2  -3 32.4188 8.27560   4
  -6   2   3 15.1463 7.80311   2
   5  -2  -3 15.6266 5.66386   4
  -5  -2   3 21.0535 7.62265   2
  -5  -2   3 25.0919 5.92920   5
  -5   2   3 6.76740 8.33552   2
   5   2  -3 10.7017 5.47979   2
   4  -2  -3 38.0893 8.82570   2
   4  -2  -3 40.5872 6.77610   4
  -4  -2   3 23.2078 6.77240   2
  -4  -2   3 21.7507 5.53468   5
  -4   2   3 24.0233 7.83967   2
   4   2  -3 25.2416 7.48040   4
  -4   2   3 31.2479 6.30975   4
   4   2  -3 30.6238 8.08554   2
   3  -2  -3 482.656 13.3540   4
  -3  -2   3 476.104 20.3502   2
   3  -2  -3 482.738 20.0876   2
  -3  -2   3 474.935 16.3501   5
   3   2  -3 435.797 18.9979   4
  -3   2   3 459.940 9.78268   5
  -3   2   3 460.249 19.6216   2
   3   2  -3 440.781 21.1798   2
  -3   2   3 481.566 14.6045   4
   2  -2  -3 487.083 16.8855   2
  -2  -2   3 502.696 15.7222   5
  -2  -2   3 502.434 15.0126   2
   2  -2  -3 490.289 9.88634   4
  -2   2   3 495.004 11.1094   5
  -2   2   3 490.967 16.8649   2
  -2   2   3 495.682 10.9681   4
   2   2  -3 490.666 15.4494   2
   1  -2  -3 490.611 12.4227   5
   1  -2  -3 479.479 12.8244   2
  -1  -2   3 506.073 13.5984   3
  -1  -2   3 480.303 14.4276   5
   1   2  -3 487.261 12.4429   2
  -1   2   3 500.224 12.1453   5
  -1   2   3 506.549 13.0886   2
  -1   2   3 488.358 7.13295   4
   1   2  -3 496.321 14.6509   5
   0  -2   3 564.621 13.7114   3
   0  -2  -3 582.658 9.77862   3
   0  -2  -3 559.542 14.6793   5
   0   2  -3 572.493 13.6305   3
   0   2   3 564.148 7.26985   2
   0   2   3 577.007 9.70756   3
   0   2  -3 538.505 15.0072   5
   0   2   3 593.164 14.5037   5
  -1  -2  -3 216.797 10.3577   5
  -1  -2  -3 210.693 4.69753   2
   1  -2   3 220.506 8.92444   4
  -1   2  -3 219.932 8.94448   4
   1   2   3 209.992 9.83259   4
  -1   2  -3 212.336 9.20271   3
  -2  -2  -3 316.396 10.5220   2
  -2  -2  -3 306.288 13.4571   5
   2  -2   3 320.015 12.0615   4
  -2   2  -3 324.911 15.2147   2
  -2   2  -3 305.140 12.2682   4
   2   2   3 296.900 13.9864   4
   2   2   3 328.280 10.8203   2
  -3  -2  -3 21.9357 5.72917   5
  -3  -2  -3 30.6856 5.89425   2
   3  -2   3 30.8449 9.94291   4
   3   2   3 37.9422 6.55906   2
   3   2   3 29.6676 6.81737   4
  -3   2  -3 16.6960 5.23337   4
  -3   2  -3 21.7685 6.52452   2
  -4  -2  -3 54.5267 9.09287   5
  -4  -2  -3 56.0138 9.09616   2
   4  -2   3 68.2669 10.0421   4
  -4   2  -3 49.8609 10.7449   2
  -4   2  -3 67.4825 10.7305   4
   4   2   3 50.0363 8.75051   2
   4   2   3 64.3755 11.0135   4
   5  -2   3 23.1667 7.42319   4
  -5  -2  -3 12.1881 5.63321   5
  -5   2  -3 16.8212 7.63142   4
  -5   2  -3 24.4139 8.87760   2
   5   2   3 12.3468 6.23426   2
   5   2   3 37.5824 8.34901   4
  -6  -2  -3 26.4461 7.21402   5
  -6  -2  -3 43.6394 10.4753   2
  -6   2  -3 23.5760 9.78945   2
  -6   2  -3 32.6016 8.44672   4
  -6  -3   3 27.9522 6.51412   5
  -6  -3   3 32.4921 9.32484   2
   6  -3  -3 29.9270 6.85109   4
  -6   3   3 18.6439 9.32220   2
   5  -3  -3 28.1061 5.68773   4
  -5  -3   3 23.1513 6.82397   2
  -5  -3   3 27.0073 6.57686   5
  -5   3   3 22.9265 11.9694   2
   5   3  -3 18.7978 6.57828   2
  -5   3   3 28.9629 6.74575   4
  -4  -3   3 24.0520 6.33157   2
   4  -3  -3 26.1969 7.61805   2
  -4  -3   3 18.2421 6.25709   5
   4  -3  -3 14.7198 4.16291   4
  -4   3   3 2.59746 5.20245   2
   4   3  -3 12.2711 5.85233   4
  -4   3   3 13.2658 3.08153   5
   4   3  -3 23.3014 6.50456   2
   3  -3  -3 13.5693 3.11871   4
  -3  -3   3 15.8430 4.82598   2
  -3  -3   3 19.9722 5.99784   5
  -3   3   3 18.7537 4.14241   4
   3   3  -3 18.7864 6.26561   5
  -3   3   3 15.9859 5.90275   2
   3   3  -3 25.2890 6.90382   4
  -3   3   3 16.8896 3.64803   5
   2  -3  -3 15.3081 4.94679   2
  -2  -3   3 16.9955 4.69446   3
  -2  -3   3 14.2822 3.86378   2
  -2  -3   3 13.7761 4.63897   5
  -2   3   3 14.6831 3.68241   5
  -2   3   3 13.3839 4.70796   2
   2   3  -3 9.31312 3.40061   2
  -2   3   3 12.9311 2.61252   4
   2   3  -3 11.9631 4.25327   5
  -1  -3   3 51.6090 6.97756   3
   1  -3  -3 52.4492 6.85030   5
  -1  -3   3 36.4448 6.89789   5
   1   3  -3 42.5555 5.28208   2
  -1   3   3 39.8407 4.36532   3
   1   3  -3 49.4983 7.64817   5
  -1   3   3 37.3102 5.03912   2
  -1   3   3 41.8547 6.11655   5
  -1   3   3 38.6365 3.29061   4
   0  -3   3 1139.61 22.7028   3
   0  -3  -3 1158.60 25.7285   5
   0  -3  -3 1117.87 21.5471   3
   0   3   3 1183.77 13.5419   2
   0   3  -3 1174.12 26.5340   5
   0   3   3 1161.49 24.6888   5
   0   3   3 1161.29 18.2117   3
   0   3  -3 1151.66 22.6469   3
  -1  -3  -3 678.722 25.2204   5
  -1  -3  -3 637.916 14.6046   3
   1  -3   3 645.031 17.8416   3
  -1   3  -3 654.576 17.0156   4
  -1   3  -3 643.580 17.6565   3
   1   3   3 619.377 18.4544   4
   1   3   3 629.058 19.0922   5
  -1   3  -3 641.724 19.5372   5
   2  -3   3 204.839 10.3815   4
  -2  -3  -3 211.711 7.49669   2
  -2  -3  -3 189.976 12.5770   5
  -2   3  -3 219.003 11.6780   3
   2   3   3 190.037 7.62262   2
  -2   3  -3 210.159 12.8764   2
  -2   3  -3 200.523 10.4514   4
   2   3   3 221.634 13.6037   4
  -3  -3  -3 209.595 14.1656   5
   3  -3   3 228.118 12.1482   4
  -3  -3  -3 225.515 10.8853   2
  -3   3  -3 225.253 12.8392   4
  -3   3  -3 247.623 15.9420   2
  -3   3  -3 200.309 12.7653   3
   3   3   3 210.022 10.9254   2
   3   3   3 229.618 15.1457   4
  -4  -3  -3 176.788 13.9553   5
  -4  -3  -3 178.596 12.1958   2
   4  -3   3 182.226 12.6415   4
  -4   3  -3 194.454 13.8232   4
   4   3   3 194.628 12.9583   2
  -4   3  -3 181.942 16.4073   2
   5  -3   3 55.7064 11.2007   4
  -5  -3  -3 62.5036 10.7853   2
  -5  -3  -3 43.4843 9.48137   5
   5   3   3 69.0285 10.4520   2
  -5   3  -3 71.7643 12.0515   4
  -5   3  -3 64.0418 13.0816   2
   5  -4  -3 4.21108 3.12128   4
  -5  -4   3 8.65415 5.11707   2
  -5  -4   3 0.55310 4.33942   5
  -5   4   3 10.6407 7.04772   2
  -5   4   3 5.06608 1.98565   5
   5   4  -3 21.0744 5.26248   2
  -5   4   3 12.2343 3.83311   4
  -4  -4   3 9.66300 4.71572   2
  -4  -4   3 6.92153 4.77240   5
   4   4  -3 23.8905 6.21252   2
  -4   4   3 14.9962 3.96826   5
  -4   4   3 11.9674 6.54392   2
  -3  -4   3 69.1177 10.6906   5
  -3  -4   3 67.3061 7.64510   2
  -3  -4   3 63.6457 10.3043   3
   3   4  -3 78.9327 11.0424   5
  -3   4   3 62.6750 5.91271   4
  -3   4   3 80.4906 11.7755   2
  -3   4   3 64.8398 7.04908   5
  -3   4   3 72.4833 7.97265   3
   3   4  -3 77.4670 8.36166   2
  -2  -4   3 66.7804 9.04882   3
  -2  -4   3 64.5250 10.0109   5
   2   4  -3 68.2082 6.54682   2
   2   4  -3 58.8877 9.31280   5
  -2   4   3 71.5807 8.99166   5
  -2   4   3 56.9068 7.58005   3
  -2   4   3 65.4704 9.05605   2
  -2   4   3 66.2513 5.03803   4
  -1  -4   3 3.04389 3.93935   5
  -1  -4   3 4.71315 3.45716   3
   1   4  -3 3.87916 2.17591   2
  -1   4   3 -0.6920 2.66644   5
   1   4  -3 3.96896 4.41101   5
  -1   4   3 3.39467 2.61054   3
  -1   4   3 4.43147 2.82540   2
   0  -4  -3 210.682 9.59016   3
   0  -4   3 184.707 10.5412   3
   0  -4  -3 199.775 12.8879   5
   0   4   3 206.915 6.64437   2
   0   4  -3 214.971 13.3791   5
   0   4   3 213.374 15.0104   5
   0   4  -3 188.724 12.0103   3
   0   4   3 216.366 9.44348   3
   1  -4   3 385.373 15.7150   3
  -1  -4  -3 365.394 12.8450   3
  -1  -4  -3 408.871 18.8861   5
  -1   4  -3 380.057 17.1871   5
   1   4   3 381.041 17.0855   5
  -1   4  -3 374.433 14.5330   4
  -1   4  -3 384.898 15.4944   3
  -2  -4  -3 15.6458 6.25807   5
  -2  -4  -3 17.7235 4.80153   3
  -2   4  -3 20.4088 5.19593   4
  -2   4  -3 31.7408 7.31422   2
   2   4   3 7.47893 4.84028   4
  -2   4  -3 28.9856 6.20418   3
   2   4   3 16.5461 2.75382   2
  -2   4  -3 21.1954 5.45983   5
  -3  -4  -3 126.785 12.9158   5
  -3  -4  -3 139.389 8.07480   2
   3  -4   3 149.345 10.4334   4
  -3   4  -3 136.210 11.3612   3
  -3   4  -3 137.788 10.7124   4
  -3   4  -3 126.996 12.6929   2
   3   4   3 143.421 13.2848   4
   3   4   3 141.116 8.71965   2
  -3   4  -3 141.563 11.3420   5
  -4  -4  -3 65.8540 8.79245   2
   4  -4   3 68.2301 9.90533   4
  -4  -4  -3 71.9569 12.0137   5
  -4   4  -3 66.0556 10.8857   3
   4   4   3 68.7000 9.52821   2
  -4   4  -3 59.0279 11.5234   2
  -4   4  -3 62.2990 10.0237   4
  -4   4  -3 65.2884 9.69695   5
  -5  -4  -3 29.8117 14.4130   5
  -5  -4  -3 28.8522 6.94839   2
   5  -4   3 27.2056 7.94364   4
  -5   4  -3 35.8872 10.1652   2
  -5   4  -3 33.8733 8.56196   4
  -5   4  -3 23.3280 5.76830   5
  -5  -5   3 72.3976 12.7615   5
  -5  -5   3 77.0818 14.4440   3
  -5  -5   3 86.4249 12.0779   2
   5   5  -3 132.536 11.8078   2
  -5   5   3 100.662 8.61342   4
  -5   5   3 65.2910 13.0544   2
  -4  -5   3 16.9923 6.96718   5
  -4  -5   3 12.0223 6.94997   3
  -4   5   3 19.8028 5.89051   5
  -4   5   3 11.0926 4.75972   3
  -4   5   3 10.5153 5.61895   2
   4   5  -3 5.53319 4.12425   2
  -3  -5   3 101.978 11.1915   3
  -3  -5   3 107.730 12.0553   5
   3   5  -3 106.296 14.2022   5
  -3   5   3 81.7642 9.02219   3
  -3   5   3 110.021 11.6537   2
  -3   5   3 94.0830 9.57111   5
  -3   5   3 87.2765 6.96257   4
   3   5  -3 75.9577 8.50592   2
  -2  -5   3 328.000 19.2000   5
  -2  -5   3 353.655 17.5418   3
   2   5  -3 348.175 19.4546   5
   2   5  -3 342.788 14.2387   2
  -2   5   3 343.396 16.6058   2
  -2   5   3 352.162 15.6235   3
  -2   5   3 360.125 17.5491   5
  -2   5   3 376.771 12.4983   4
  -1  -5   3 28.4021 6.73641   3
  -1  -5   3 16.0167 6.37143   5
   1  -5  -3 17.2908 6.26374   5
   1   5  -3 18.4330 6.11251   5
  -1   5   3 23.6120 6.28431   5
  -1   5   3 26.0017 5.10177   2
  -1   5   3 19.4171 4.33660   4
   1   5  -3 19.5803 4.26151   2
  -1   5   3 19.7200 4.99726   3
   0  -5   3 249.167 13.5908   3
   0  -5  -3 239.723 15.9270   5
   0  -5  -3 241.104 11.7592   3
   0   5   3 232.901 7.93669   2
   0   5   3 240.948 14.9304   5
   0   5   3 239.418 11.4414   3
   0   5  -3 218.964 12.6090   3
   0   5  -3 233.806 15.6160   5
  -1  -5  -3 16.8412 6.49463   5
   1  -5   3 21.7937 6.50782   3
  -1  -5  -3 22.4853 5.19804   3
  -1   5  -3 14.0423 5.17580   4
   1   5   3 21.2717 5.90078   5
  -1   5  -3 22.8151 5.49190   3
  -1   5  -3 26.3926 6.79360   5
  -2  -5  -3 22.1904 5.92324   3
  -2  -5  -3 26.8502 8.36674   5
  -2   5  -3 20.9638 6.87305   2
   2   5   3 21.7111 7.08926   4
  -2   5  -3 27.5396 7.43974   5
  -2   5  -3 31.5852 6.74767   4
  -2   5  -3 25.8787 6.69747   3
  -3  -5  -3 30.2392 7.13658   3
  -3  -5  -3 26.7236 8.77722   5
  -3   5  -3 28.4485 8.71467   2
  -3   5  -3 34.4449 8.26813   3
   3   5   3 36.6366 8.88763   4
   3   5   3 30.0636 4.65784   2
  -3   5  -3 44.6640 8.59613   5
  -3   5  -3 35.0285 7.28716   4
  -4  -5  -3 28.1728 5.71529   2
  -4  -5  -3 16.2620 7.52324   5
  -4   5  -3 27.3789 6.64363   5
  -4   5  -3 29.5098 7.23107   4
  -4   5  -3 30.5468 9.38038   2
  -5  -5  -3 -10.295 4.86999   5
  -5  -5  -3 3.68297 4.24244   2
  -5   5  -3 8.17388 4.58891   4
  -5   5  -3 1.57985 7.20231   2
  -4  -6   3 93.8702 14.1927   3
  -4  -6   3 77.3617 13.7258   5
   4   6  -3 106.757 9.63353   2
  -4   6   3 83.1759 8.46194   5
  -4   6   3 95.1846 7.64773   4
  -4   6   3 116.008 17.9983   2
  -3  -6   3 7.87516 6.01795   5
  -3  -6   3 8.03071 5.48751   3
  -3   6   3 7.65950 4.41253   5
  -3   6   3 12.3186 5.09945   3
   3   6  -3 15.5566 4.43410   2
  -3   6   3 12.3054 5.72133   2
  -2  -6   3 11.8149 6.82800   5
  -2  -6   3 12.7266 5.83371   3
  -2   6   3 17.0182 5.29197   3
   2   6  -3 11.3246 4.02748   2
  -2   6   3 8.40684 3.58464   4
  -2   6   3 6.36155 4.55825   2
  -2   6   3 19.6052 5.43534   5
   1  -6  -3 160.286 14.1090   5
  -1  -6   3 166.239 14.9112   5
  -1  -6   3 177.168 13.5637   3
  -1   6   3 170.235 10.3815   2
  -1   6   3 169.335 13.7003   5
   1   6  -3 167.812 9.99498   2
  -1   6   3 167.614 10.2653   4
  -1   6   3 165.483 11.4260   3
   0  -6  -3 570.341 19.8976   3
   0  -6  -3 578.029 26.5891   5
   0  -6   3 552.812 22.0848   3
   0   6  -3 551.648 21.7686   3
   0   6   3 556.712 19.5488   3
   0   6  -3 575.073 26.6624   5
   0   6   3 579.702 12.8499   2
   0   6   3 582.087 25.5338   5
  -1  -6  -3 44.0646 7.80174   3
   1  -6   3 35.8572 8.69524   3
  -1  -6  -3 53.4667 11.2198   5
  -1   6  -3 36.6387 7.68210   3
  -1   6  -3 41.7227 8.22399   4
   1   6   3 44.8004 9.75870   5
  -1   6  -3 45.1335 8.22064   2
  -1   6  -3 27.7813 8.53810   5
  -2  -6  -3 18.3664 5.75001   3
  -2  -6  -3 4.35085 6.28976   5
  -2   6  -3 11.1057 5.20081   4
  -2   6  -3 15.7827 5.73671   5
   2   6   3 25.0585 7.24850   4
  -2   6  -3 11.5039 6.18099   2
  -2   6  -3 17.5154 5.14841   3
  -3  -6  -3 42.3000 8.64575   3
  -3  -6  -3 71.8179 22.7533   5
  -3   6  -3 48.7656 10.5464   2
  -3   6  -3 56.6675 9.02768   4
  -4  -6  -3 8.60843 6.58810   3
  -4  -6  -3 13.3921 7.49908   5
  -4   6  -3 23.5518 6.15174   5
  -4   6  -3 10.1668 4.32819   4
  -4   6  -3 15.0326 7.50804   2
  -3  -7   3 14.3765 7.05074   3
  -3  -7   3 3.71932 6.17201   5
  -3   7   3 6.48816 3.00521   4
  -3   7   3 4.92578 4.73180   2
   3   7  -3 11.8899 4.05772   2
  -3   7   3 -8.1379 3.47610   5
  -2  -7   3 53.6353 11.0971   3
  -2  -7   3 64.1872 13.5867   5
  -2   7   3 88.8167 9.58832   2
  -2   7   3 62.8531 7.01452   4
  -2   7   3 68.8235 12.0643   5
  -2   7   3 59.6059 9.76827   3
   1  -7  -3 72.8038 13.2000   5
  -1  -7   3 57.9863 14.8576   3
  -1   7   3 48.2221 7.86636   4
   1   7  -3 66.8176 9.47101   2
  -1   7   3 63.7935 9.40774   3
  -1   7   3 56.7144 10.7232   5
   0  -7  -3 21.6359 8.18928   5
   0  -7   3 15.5345 6.39864   3
   0  -7  -3 23.2653 6.44800   3
   0   7  -3 29.0106 6.89037   3
   0   7   3 19.8273 2.69284   2
   0   7   3 17.0358 2.77422   2
  -1  -7  -3 16.7269 6.11481   3
  -1  -7  -3 38.0703 12.7416   5
   1   7   3 51.2493 11.0752   4
  -1   7  -3 35.4977 7.70968   3
  -1   7  -3 52.6443 9.52394   4
  -1   7  -3 42.9368 8.59373   2
  -2  -7  -3 14.6169 8.70927   5
  -2  -7  -3 20.2605 6.89262   3
  -2   7  -3 35.6606 8.40989   4
  -2   7  -3 18.7865 6.97761   2
  -3  -7  -3 3.73039 6.66439   5
  -3  -7  -3 -5.9751 3.29170   3
  -3   7  -3 4.79717 8.52795   2
  -3   7  -3 8.27836 4.68029   4
  -1  -8   3 50.4604 10.4836   3
  -1   8   3 40.5710 8.18274   3
   1   8  -3 40.9853 6.26119   2
  -1   8   3 41.9498 7.58966   4
   0  -8  -3 10.3362 6.20543   5
   0  -8  -3 15.1078 6.34647   3
   0  -8   3 7.11239 6.15600   3
   0   8  -3 11.8672 5.03122   2
   0   8  -3 0.32260 4.92521   4
   0   8  -3 2.60030 3.67890   2
  -1  -8  -3 25.5411 9.49491   5
  -1  -8  -3 26.7720 7.68801   3
  -1   8  -3 27.5460 7.43202   4
  -1   8  -3 31.6719 7.87306   2
   6   0  -4 113.159 16.2457   4
  -6   0   4 111.895 16.8936   2
  -5   0   4 2.76486 4.30247   2
   5   0  -4 16.0304 5.10639   4
   5   0  -4 7.92281 5.49911   2
   4   0  -4 128.480 12.3838   2
  -4   0   4 128.033 12.1167   2
   4   0  -4 143.148 11.0291   4
   3   0  -4 21.3171 5.73036   2
   3   0  -4 17.8554 4.86087   4
  -3   0   4 18.7440 5.65382   2
   2   0  -4 8.94588 4.07821   2
  -2   0   4 7.06552 4.04036   2
   2   0  -4 9.49087 3.20917   4
   1   0  -4 1.17617 2.51040   2
  -1   0   4 -0.9735 1.62866   2
   0   0  -4 717.995 9.04809   3
   0   0   4 702.510 8.96538   3
   0   0  -4 728.737 11.0520   4
   0   0   4 701.425 10.7826   4
   1   0   4 1076.26 18.3209   4
  -1   0  -4 1100.12 19.0158   4
  -2   0  -4 56.9621 7.71638   4
  -2   0  -4 56.6170 6.36217   2
   2   0   4 47.3288 5.38864   4
   3   0   4 55.1312 8.15052   4
  -3   0  -4 50.7594 8.81744   4
  -3   0  -4 57.9231 8.68722   2
   4   0   4 79.7147 11.2822   4
  -4   0  -4 78.3348 12.1098   4
  -4   0  -4 57.7198 10.3510   2
  -5   0  -4 -2.1637 4.13843   4
  -5   0  -4 -2.3437 5.16680   2
  -6   0  -4 13.4841 6.24018   4
  -6   0  -4 1.08702 6.01870   2
  -6   0  -4 6.94147 4.19024   5
   6  -1  -4 15.0854 5.81856   4
  -6  -1   4 12.7407 7.60166   2
  -6   1   4 32.9797 10.7599   2
  -5  -1   4 80.8164 12.7646   2
  -5  -1   4 86.3490 6.51773   5
   5  -1  -4 80.4050 8.81976   4
   5   1  -4 130.354 12.0798   4
  -5   1   4 94.6905 14.6178   2
   5   1  -4 85.7897 13.9255   2
   4  -1  -4 7.88636 5.05586   2
   4  -1  -4 15.6484 4.77866   4
  -4  -1   4 14.3469 6.01323   2
  -4  -1   4 12.4296 3.57818   5
   4   1  -4 21.7026 6.93518   2
   4   1  -4 22.8597 6.72332   4
  -4   1   4 17.3912 7.01876   2
   3  -1  -4 4.13604 2.87862   4
  -3  -1   4 5.76254 3.69121   2
   3  -1  -4 2.73273 3.33013   2
  -3  -1   4 3.15437 2.20086   5
  -3   1   4 -0.9483 3.50690   2
   3   1  -4 2.72117 3.54476   2
  -2  -1   4 14.0042 4.19036   2
   2  -1  -4 7.29946 4.01260   2
  -2  -1   4 13.5367 3.02816   5
   2  -1  -4 16.1800 3.00302   4
  -2   1   4 8.26512 4.02969   2
   2   1  -4 9.33184 2.81497   5
   2   1  -4 11.7240 3.95727   2
  -1  -1   4 4988.58 106.308   1
   1   1  -4 5052.49 103.498   1
  -1   1   4 4849.32 96.9806   1
   0  -1  -4 3007.06 67.5772   1
   0   1  -4 2972.98 62.6916   1
   0   1   4 2995.58 65.5173   1
   1  -1   4 692.944 14.8175   4
  -1  -1  -4 685.736 15.8927   4
   1   1   4 703.250 15.6291   4
  -1   1  -4 689.996 14.2997   3
  -1   1  -4 700.688 15.2450   4
   2  -1   4 50.8266 5.71426   4
  -2  -1  -4 55.8711 8.18831   4
  -2  -1  -4 51.9614 5.58556   2
  -2   1  -4 49.4009 5.60973   4
   2   1   4 49.6588 7.04699   4
  -3  -1  -4 151.053 12.4963   2
  -3  -1  -4 144.417 11.2452   4
   3  -1   4 152.746 10.2441   4
   3   1   4 130.203 10.5177   4
  -3   1  -4 149.810 11.6925   2
  -3   1  -4 144.377 10.8919   4
   4  -1   4 35.4169 8.13044   4
  -4  -1  -4 33.1283 7.64066   2
  -4  -1  -4 33.9702 8.88059   4
  -4   1  -4 43.1873 9.12817   4
   4   1   4 35.6769 8.51740   4
  -4   1  -4 37.6262 9.53402   2
  -5  -1  -4 54.5405 9.16857   5
  -5  -1  -4 68.8626 13.8420   4
  -5  -1  -4 54.8999 11.4011   2
   5  -1   4 34.0517 7.55521   4
  -5   1  -4 66.2093 12.7124   2
  -5   1  -4 63.0418 12.2643   4
  -6  -1  -4 20.8256 6.46567   5
  -6  -1  -4 25.0921 9.94408   2
  -6   1  -4 17.8793 7.85505   4
   6  -2  -4 7.05680 4.45721   4
  -6  -2   4 10.5764 6.64384   2
  -6  -2   4 9.55954 3.71728   5
  -6   2   4 14.7430 7.56420   2
   5  -2  -4 2.97487 3.42951   4
  -5  -2   4 3.07645 5.51087   2
  -5  -2   4 5.39620 3.32269   5
   5   2  -4 16.0813 5.99085   2
  -5   2   4 1.53520 5.73512   2
  -4  -2   4 6.57560 3.53134   5
  -4  -2   4 4.50581 4.29189   2
   4  -2  -4 4.02943 4.91722   2
   4  -2  -4 0.86670 2.82799   4
   4   2  -4 2.76074 3.73170   2
  -4   2   4 5.66867 5.04300   2
   4   2  -4 1.95932 3.35653   4
  -3  -2   4 153.965 10.6917   2
   3  -2  -4 154.301 7.37686   4
  -3  -2   4 155.653 9.65690   5
   3  -2  -4 148.561 11.8147   2
   3   2  -4 140.739 10.6855   2
   3   2  -4 156.179 11.8057   4
   3   2  -4 146.506 8.71251   5
  -3   2   4 146.982 11.6666   2
  -3   2   4 154.047 4.26328   5
  -3   2   4 162.051 8.36623   4
  -2  -2   4 737.043 18.9184   5
   2  -2  -4 709.769 10.6156   4
   2  -2  -4 707.273 20.4574   2
  -2  -2   4 714.304 18.4807   2
   2   2  -4 700.922 18.1928   5
  -2   2   4 721.196 20.4139   2
  -2   2   4 715.377 12.5029   5
   2   2  -4 707.721 19.1391   2
  -2   2   4 699.519 11.7200   4
   1  -2  -4 28.1233 4.28212   5
   1  -2  -4 31.1139 4.65930   2
  -1  -2   4 24.7299 4.59141   3
   1   2  -4 29.4989 5.15251   5
  -1   2   4 22.8265 3.72375   5
   1   2  -4 29.2305 4.59612   2
  -1   2   4 36.7838 4.82549   2
  -1   2   4 23.7101 1.29206   4
   0  -2   4 865.960 17.6148   3
   0  -2  -4 851.246 18.2575   5
   0  -2  -4 861.311 11.6793   2
   0  -2  -4 876.896 11.0283   3
   0   2  -4 825.147 16.9928   3
   0   2   4 864.183 9.57845   2
   0   2   4 855.819 10.8414   3
   0   2  -4 819.945 19.0278   5
   0   2   4 807.838 14.0660   4
  -1  -2  -4 53.0455 2.69630   2
  -1  -2  -4 49.0046 5.38521   5
   1  -2   4 54.1909 4.91331   4
  -1   2  -4 52.9421 5.19326   4
   1   2   4 54.1425 5.71852   4
  -1   2  -4 54.1571 5.05902   3
  -2  -2  -4 179.866 10.4842   5
  -2  -2  -4 169.149 7.93237   2
   2  -2   4 189.465 9.85891   4
  -2  -2  -4 199.213 14.7317   4
  -2   2  -4 182.425 10.1279   3
  -2   2  -4 185.331 10.1964   4
   2   2   4 178.151 11.1523   4
  -2   2  -4 183.827 11.2905   2
  -3  -2  -4 7.64372 4.59472   4
  -3  -2  -4 8.82147 4.45878   5
   3  -2   4 6.72584 3.50597   4
  -3  -2  -4 13.4009 4.43227   2
  -3   2  -4 10.0669 4.61189   2
   3   2   4 6.18951 3.57421   4
  -3   2  -4 6.81377 4.19526   4
  -4  -2  -4 79.0082 10.7931   2
   4  -2   4 74.8310 10.6883   4
  -4  -2  -4 75.3206 10.5185   5
   4   2   4 81.2060 12.5328   4
  -4   2  -4 59.6774 11.5472   2
  -4   2  -4 77.0554 11.7464   4
  -5  -2  -4 57.7724 9.91628   5
   5  -2   4 82.1753 12.0325   4
  -5  -2  -4 72.1423 11.5924   2
  -5   2  -4 76.4341 14.1084   2
  -5   2  -4 61.1671 11.4898   4
  -6  -2  -4 17.6530 6.34233   5
  -6  -2  -4 2.52907 5.88529   2
  -6   2  -4 18.2983 7.64279   2
  -6   2  -4 18.7404 6.94955   4
  -5  -3   4 11.8967 4.82538   5
  -5  -3   4 12.0271 5.83861   2
   5  -3  -4 6.11082 3.88539   4
   5   3  -4 22.6428 6.23291   2
   4  -3  -4 6.33709 9.31239   2
  -4  -3   4 1.38409 4.01595   2
  -4  -3   4 -0.9499 3.70126   5
   4  -3  -4 -2.9894 1.88308   4
   4   3  -4 -9.8914 3.91622   2
  -4   3   4 0.83338 2.63060   4
  -4   3   4 -8.9250 3.43169   2
  -4   3   4 0.84777 1.33458   5
   4   3  -4 7.73679 5.38986   4
   3  -3  -4 12.3037 5.34446   2
  -3  -3   4 17.3438 5.07353   2
  -3  -3   4 13.8885 5.49853   5
   3  -3  -4 18.4306 3.21209   4
  -3   3   4 10.3358 5.21388   2
  -3   3   4 20.7473 3.89458   4
  -3   3   4 19.6126 3.71361   5
   3   3  -4 14.7768 4.94391   2
   2  -3  -4 97.9752 8.37634   2
  -2  -3   4 77.4775 7.92002   5
   2  -3  -4 85.1666 6.50562   5
  -2  -3   4 102.691 7.55227   2
  -2  -3   4 78.5691 7.75772   3
  -2   3   4 91.0503 4.46400   4
   2   3  -4 112.302 11.0843   5
  -2   3   4 100.392 8.45692   2
  -2   3   4 82.9262 6.16841   5
   2   3  -4 85.3363 7.37901   2
   1  -3  -4 41.5075 5.41179   2
  -1  -3   4 33.1352 6.48616   5
   1  -3  -4 48.5535 6.92607   5
   1   3  -4 51.5382 7.51444   5
  -1   3   4 47.4614 6.28074   5
  -1   3   4 35.3426 2.83280   4
  -1   3   4 43.5181 5.42889   2
   1   3  -4 43.5414 4.79674   2
  -1   3   4 39.1901 4.24299   3
   0  -3  -4 319.549 9.15060   3
   0  -3   4 335.525 12.8990   3
   0  -3  -4 303.036 13.6051   5
   0   3   4 330.089 9.13790   3
   0   3  -4 311.063 12.3189   3
   0   3  -4 315.210 14.1680   5
   0   3   4 304.379 12.7484   5
   0   3   4 312.557 5.92786   2
  -1  -3  -4 1277.12 29.3719   5
  -1  -3  -4 1299.55 20.1999   3
   1  -3   4 1268.74 26.8218   3
  -1   3  -4 1298.20 28.3951   5
  -1   3  -4 1278.93 24.7952   4
   1   3   4 1271.49 26.5189   4
  -1   3  -4 1295.12 25.9370   3
  -2  -3  -4 132.349 5.93672   2
  -2  -3  -4 133.355 11.1170   5
   2  -3   4 134.661 9.05024   4
  -2   3  -4 131.694 10.7159   2
  -2   3  -4 136.461 9.24957   4
   2   3   4 132.504 10.6734   4
  -2   3  -4 132.348 9.45902   3
   3  -3   4 595.147 19.8615   4
  -3  -3  -4 591.955 23.3072   5
  -3  -3  -4 622.440 17.5172   2
  -3   3  -4 551.987 20.7021   3
  -3   3  -4 576.806 24.1566   2
   3   3   4 572.268 23.5728   4
  -3   3  -4 589.542 20.9922   4
  -4  -3  -4 193.330 14.9552   5
  -4  -3  -4 176.774 12.0955   2
   4  -3   4 197.793 13.1079   4
  -4   3  -4 198.004 14.3754   4
  -4   3  -4 172.463 16.0191   2
  -5  -3  -4 7.43121 6.32216   5
  -5  -3  -4 6.89961 4.81089   2
  -5   3  -4 22.0091 9.54760   2
  -5   3  -4 2.79341 4.51057   4
  -5  -4   4 9.89057 4.87458   5
   5  -4  -4 -0.1468 2.20440   4
  -5  -4   4 -0.0499 4.69643   2
  -5   4   4 -5.2563 4.33370   2
  -4  -4   4 34.2889 8.64341   5
  -4  -4   4 25.0399 6.87632   2
  -4   4   4 45.3191 10.4591   2
  -4   4   4 33.3389 4.98400   5
  -4   4   4 28.9437 5.45642   4
   4   4  -4 37.7482 8.43925   2
  -3  -4   4 10.5137 5.52946   3
  -3  -4   4 7.12170 4.98837   5
  -3  -4   4 4.50033 3.82850   2
   3   4  -4 0.97980 3.67930   5
  -3   4   4 1.42176 2.18667   4
  -3   4   4 12.7157 5.21483   2
  -3   4   4 6.87946 3.89664   3
   3   4  -4 5.04282 3.73486   2
  -3   4   4 7.59912 3.51204   5
  -2  -4   4 156.446 11.3051   3
   2  -4  -4 129.375 9.53389   5
  -2  -4   4 153.897 12.2452   5
  -2   4   4 138.424 10.2789   2
  -2   4   4 135.128 9.49869   5
  -2   4   4 126.880 6.03999   4
   2   4  -4 116.075 8.75593   2
  -2   4   4 139.905 9.44121   3
   2   4  -4 151.826 21.3468   5
   1  -4  -4 35.4719 6.94414   5
  -1  -4   4 35.5546 7.19466   5
  -1  -4   4 29.5378 6.52469   3
   1   4  -4 38.4853 5.57405   2
  -1   4   4 38.1961 5.50732   3
  -1   4   4 32.6890 6.33711   5
   1   4  -4 29.6649 7.02992   5
  -1   4   4 28.6608 4.77879   2
   0  -4   4 12.2023 3.88586   3
   0  -4  -4 13.1224 3.32867   3
   0  -4  -4 5.65359 4.26247   5
   0   4  -4 11.7116 4.48545   5
   0   4   4 15.2096 2.09614   2
   0   4   4 17.6148 3.69191   3
   0   4   4 16.0892 5.26566   5
   0   4  -4 6.10392 3.19565   3
  -1  -4  -4 87.0361 11.2896   5
   1  -4   4 77.0800 7.79618   3
  -1  -4  -4 86.0474 6.57783   3
   1   4   4 96.8983 9.09102   5
  -1   4  -4 91.0859 8.88483   5
   1   4   4 78.3207 7.87628   4
  -1   4  -4 72.7974 7.62236   3
  -1   4  -4 76.8935 7.44248   4
  -2  -4  -4 45.7199 6.85447   3
  -2  -4  -4 20.2843 7.02440   5
   2   4   4 36.1367 7.83708   4
  -2   4  -4 41.6132 8.44140   2
  -2   4  -4 28.6432 6.48134   4
  -2   4  -4 25.4598 6.27415   5
  -2   4  -4 35.1963 7.13497   3
  -3  -4  -4 199.305 15.1878   5
   3  -4   4 188.756 12.3901   4
  -3  -4  -4 171.814 8.53471   2
  -3   4  -4 205.242 15.8315   2
  -3   4  -4 185.114 12.8693   3
  -3   4  -4 197.340 12.8522   4
  -3   4  -4 194.922 13.3021   5
   3   4   4 188.268 15.1884   4
  -4  -4  -4 135.179 10.0173   2
  -4  -4  -4 162.724 15.0415   5
   4  -4   4 128.310 10.9211   4
  -4   4  -4 131.639 12.1953   4
  -4   4  -4 130.414 13.9677   2
  -4   4  -4 154.518 13.0255   3
  -4   4  -4 151.177 11.9540   5
   4   4   4 149.369 14.3823   4
  -5  -4  -4 8.82066 4.49463   2
  -5  -4  -4 7.64095 6.19588   5
  -5   4  -4 5.50830 4.75864   4
  -5   4  -4 1.51976 4.34106   2
  -5   4  -4 2.71768 3.32498   5
  -5  -5   4 14.2608 6.11575   5
  -5  -5   4 16.6052 6.57160   2
  -5   5   4 6.07049 6.30217   2
  -5   5   4 29.0503 5.17807   4
  -4  -5   4 7.34094 5.71129   5
   4   5  -4 21.9347 5.68622   2
  -4   5   4 11.5709 3.92250   5
  -4   5   4 15.6970 4.65437   3
  -4   5   4 12.9413 5.91687   2
  -4   5   4 10.4930 3.05390   4
  -3  -5   4 90.3245 14.0118   5
  -3  -5   4 100.238 13.5171   3
  -3   5   4 91.1890 6.42069   4
   3   5  -4 88.4368 9.21136   2
   3   5  -4 111.302 11.4413   5
  -3   5   4 98.0306 10.7896   2
  -3   5   4 90.2267 11.3219   3
  -3   5   4 87.8255 8.81186   5
  -2  -5   4 65.7667 10.1976   3
  -2  -5   4 55.6909 10.5293   5
  -2   5   4 51.5085 8.55035   5
   2   5  -4 50.7923 7.85250   2
  -2   5   4 42.8668 4.78600   4
   2   5  -4 52.5367 9.90771   5
  -2   5   4 60.2122 8.51120   3
  -2   5   4 60.1229 9.19010   2
  -1  -5   4 30.8464 7.98158   5
   1  -5  -4 27.4090 7.40726   5
  -1  -5   4 34.2339 7.45293   3
   1   5  -4 41.9846 6.50090   2
  -1   5   4 36.5020 7.34841   5
   1   5  -4 34.7981 7.95807   5
  -1   5   4 34.5180 5.70728   2
  -1   5   4 27.2614 5.50719   3
   0  -5   4 170.415 11.9958   3
   0  -5  -4 179.459 14.0459   5
   0  -5  -4 194.325 12.3784   3
   0   5  -4 158.406 13.2331   5
   0   5   4 178.084 12.6961   5
   0   5   4 192.693 5.82658   2
   0   5   4 177.025 9.90661   3
   0   5  -4 197.579 12.3307   3
  -1  -5  -4 49.4945 10.2128   5
   1  -5   4 57.9855 9.33001   3
  -1  -5  -4 49.8164 7.17990   3
  -1   5  -4 54.5123 8.63595   3
   1   5   4 54.5951 9.29429   4
  -1   5  -4 65.4412 10.9844   5
  -1   5  -4 51.5954 8.44915   4
   1   5   4 49.4653 8.80427   5
  -2  -5  -4 -2.9129 2.43397   3
  -2  -5  -4 0.66664 4.40849   5
  -2   5  -4 4.86019 3.99510   4
  -2   5  -4 10.4581 5.48647   2
  -2   5  -4 3.00352 3.71769   5
   2   5   4 -0.2546 3.76301   4
  -2   5  -4 7.20662 4.25608   3
  -3  -5  -4 62.4543 9.68296   3
  -3  -5  -4 58.1309 11.5885   5
  -3   5  -4 73.6088 11.1904   5
   3   5   4 63.6077 11.3890   4
  -3   5  -4 44.1871 8.32621   4
  -3   5  -4 68.6348 11.2837   3
  -3   5  -4 45.2740 10.2117   2
  -4  -5  -4 22.0231 4.96653   2
  -4  -5  -4 34.3810 9.34010   5
  -4   5  -4 39.5635 7.06716   5
  -4   5  -4 31.2980 7.63832   4
  -5  -5  -4 42.2219 11.0207   5
  -5   5  -4 45.8147 8.60087   4
  -5   5  -4 78.5795 8.65800   5
  -4  -6   4 1.19999 5.81483   3
  -4  -6   4 15.2244 7.00190   5
  -4   6   4 11.8761 4.71295   5
  -4   6   4 9.59954 5.75373   2
  -4   6   4 15.6583 3.37225   4
  -3  -6   4 3.35611 5.28441   5
  -3  -6   4 4.71834 5.69670   3
   3   6  -4 6.68251 3.56161   2
  -3   6   4 4.44911 4.27861   2
  -3   6   4 -0.2829 1.87293   4
  -3   6   4 2.15892 3.34186   5
  -2  -6   4 7.21937 6.08671   5
  -2  -6   4 16.5755 6.75119   3
  -2   6   4 8.26582 4.40217   2
  -2   6   4 12.1221 3.57879   4
  -2   6   4 21.6828 6.56154   5
   2   6  -4 7.08370 3.30221   2
  -2   6   4 10.8103 4.23517   3
  -1  -6   4 237.676 17.8674   3
   1  -6  -4 230.863 16.9498   5
  -1   6   4 232.987 11.3973   2
   1   6  -4 253.518 12.5972   2
  -1   6   4 254.812 13.2939   3
  -1   6   4 227.720 15.4934   5
  -1   6   4 252.435 11.9289   4
   0  -6   4 107.926 11.1566   3
   0  -6  -4 121.927 9.63048   3
   0  -6  -4 113.030 15.2527   5
   0   6   4 104.760 11.3900   5
   0   6  -4 109.096 10.4979   3
   0   6   4 111.118 3.88416   2
   0   6   4 106.437 4.16007   2
   1  -6   4 287.548 16.7522   3
  -1  -6  -4 304.519 20.2483   5
  -1  -6  -4 301.345 14.4375   3
  -1   6  -4 252.482 18.7879   5
  -1   6  -4 290.926 16.7072   3
  -1   6  -4 308.593 16.8293   4
   1   6   4 281.227 16.7891   4
   1   6   4 269.811 17.5976   5
  -2  -6  -4 2.38244 3.60060   3
  -2  -6  -4 2.30124 8.58013   5
   2   6   4 8.15843 4.78946   4
  -2   6  -4 10.4161 4.98095   3
  -2   6  -4 2.34313 3.86787   4
  -2   6  -4 3.72303 4.47387   2
  -3  -6  -4 39.8573 8.59000   3
  -3  -6  -4 45.6600 11.5270   5
  -3   6  -4 39.6504 7.84105   5
  -3   6  -4 42.7396 8.43310   4
  -3   6  -4 19.6752 7.23527   2
  -4  -6  -4 7.11509 5.00515   3
  -4  -6  -4 -1.8791 5.51926   5
  -4   6  -4 2.31018 5.19051   2
  -4   6  -4 3.02439 3.83337   4
  -4   6  -4 9.71258 4.95905   5
  -3  -7   4 63.3021 13.0478   5
  -3  -7   4 59.1418 11.9229   3
  -3   7   4 69.3225 11.9556   2
   3   7  -4 64.1895 9.43268   2
  -3   7   4 61.1672 10.1116   5
  -2  -7   4 39.9342 11.4787   3
  -2  -7   4 50.3058 11.8548   5
  -2   7   4 49.4085 8.35773   2
  -2   7   4 49.3379 9.87345   5
   2   7  -4 71.1451 7.38242   2
  -2   7   4 48.2424 6.83997   4
  -1  -7   4 106.286 11.5974   3
   1  -7  -4 158.023 16.0476   5
  -1   7   4 97.2840 7.68046   2
  -1   7   4 104.423 8.76333   4
  -1   7   4 123.398 9.99864   3
   1   7  -4 95.5413 8.22649   2
  -1   7   4 114.291 12.1243   5
   0  -7  -4 47.0548 8.26934   3
   0  -7  -4 38.8459 13.1759   5
   0   7  -4 51.1827 9.60415   3
  -1  -7  -4 43.8687 8.09933   3
  -1  -7  -4 46.5487 10.5480   5
  -1   7  -4 41.5338 8.37951   2
  -1   7  -4 68.4632 11.2791   4
   1   7   4 81.0422 9.52558   4
  -2  -7  -4 47.9197 9.09896   3
  -2  -7  -4 40.1519 11.3343   5
  -2   7  -4 34.5517 8.86086   2
  -2   7  -4 38.6326 8.80047   4
  -3  -7  -4 24.9077 9.43487   5
  -3  -7  -4 5.14424 8.15745   3
  -3   7  -4 21.0526 6.21412   4
  -3   7  -4 4.99713 5.24266   2
  -1  -8   4 40.4040 9.58067   3
   1  -8  -4 41.3032 10.4332   5
  -1   8   4 31.8798 6.65105   4
  -1   8   4 29.9898 4.80666   2
   1   8  -4 48.3483 7.49446   2
  -1   8   4 36.8396 8.02797   3
   0  -8   4 8.68347 5.81871   3
   0  -8  -4 17.7882 7.55235   5
   0   8  -4 7.89075 5.13576   4
   0   8   4 43.8408 11.6158   4
   0   8  -4 1.37838 3.47544   2
  -1  -8  -4 -3.9218 4.84757   5
  -1  -8  -4 6.14060 4.12176   3
  -1   8  -4 -3.0283 3.14149   2
  -1   8  -4 2.80210 4.10165   4
  -6   0   5 95.4726 15.2923   2
   5   0  -5 345.417 21.9257   2
   5   0  -5 314.825 17.2561   4
  -5   0   5 326.572 21.0468   2
  -4   0   5 13.8328 5.76936   2
   4   0  -5 19.0734 6.92737   2
   4   0  -5 15.6435 5.15385   4
   3   0  -5 45.9751 8.60640   2
  -3   0   5 36.9928 7.13956   2
   3   0  -5 45.6631 6.65511   4
   2   0  -5 56.8750 6.04738   2
   2   0  -5 60.9357 3.15612   5
  -2   0   5 59.5764 6.64921   2
   1   0  -5 63.3195 5.35029   2
  -1   0   5 64.8012 5.30484   2
   0   0   5 1744.55 52.7628   1
   0   0  -5 1700.96 53.3415   1
   1   0   5 539.150 13.4134   4
  -1   0  -5 505.916 13.5541   4
   2   0   5 2110.19 33.4222   4
  -2   0  -5 2138.48 33.7837   2
  -2   0  -5 2074.48 34.6706   4
  -3   0  -5 304.029 15.4952   2
   3   0   5 296.917 14.7028   4
  -3   0  -5 311.461 15.8739   4
   4   0   5 6.25786 4.07886   4
  -4   0  -5 2.71403 4.54238   2
  -4   0  -5 1.65219 4.11070   4
  -5   0  -5 118.714 16.9363   4
  -5   0  -5 86.4707 13.8221   2
  -6   0  -5 27.3044 8.65689   4
  -6   0  -5 39.8594 10.1241   2
  -6   0  -5 16.7482 6.00128   5
  -6  -1   5 46.7323 11.9061   2
   6  -1  -5 45.2543 13.0844   4
  -6   1   5 57.7365 13.1825   2
  -5  -1   5 170.822 15.2220   2
   5  -1  -5 141.753 11.0329   4
   5   1  -5 167.595 13.6903   4
  -5   1   5 166.458 17.7316   2
   5   1  -5 175.355 15.5700   2
   4  -1  -5 35.0777 6.45008   4
   4  -1  -5 32.4725 8.03585   2
  -4  -1   5 29.5751 7.57710   2
  -4  -1   5 27.1480 4.26749   5
   4   1  -5 29.5766 7.39743   4
   4   1  -5 31.5755 8.00049   2
  -4   1   5 21.6726 7.39219   2
  -3  -1   5 85.8796 8.30502   2
   3  -1  -5 92.1421 9.47948   2
   3  -1  -5 90.0860 6.60499   4
  -3   1   5 85.4031 8.66887   2
   3   1  -5 77.1135 8.00445   4
   3   1  -5 85.8701 8.94919   2
   2  -1  -5 591.681 18.4087   2
   2  -1  -5 607.201 11.9488   4
  -2  -1   5 614.759 17.6490   2
   2   1  -5 621.383 18.2939   2
  -2   1   5 610.617 18.3182   2
   2   1  -5 631.420 13.8213   5
   1  -1  -5 3707.29 83.1116   1
  -1  -1   5 3826.75 96.9547   1
  -1   1   5 3733.64 85.3310   1
   1   1  -5 3919.76 93.6071   1
   0  -1  -5 1962.61 20.3670   4
   0  -1   5 1932.98 23.0762   3
   0   1  -5 1938.05 23.0243   3
  -1  -1  -5 32.6665 5.13957   4
   1  -1   5 32.8511 4.67747   4
  -1   1  -5 24.8716 4.36290   4
  -1   1  -5 27.5966 4.05298   3
   1   1   5 25.4115 4.32502   4
  -2  -1  -5 200.685 11.7065   4
  -2  -1  -5 233.694 10.5141   2
   2  -1   5 219.145 10.7589   4
  -2   1  -5 211.459 10.8809   4
   2   1   5 216.101 11.4721   4
  -2   1  -5 215.891 11.8703   2
  -3  -1  -5 6.36705 3.92473   2
   3  -1   5 5.58422 3.66899   4
  -3  -1  -5 9.12582 5.19949   4
  -3   1  -5 0.28752 2.97407   2
   3   1   5 6.49610 3.93798   4
  -3   1  -5 2.39528 3.72082   4
   4  -1   5 30.7851 7.61283   4
  -4  -1  -5 42.5054 9.83587   4
  -4  -1  -5 43.6336 8.74767   2
   4   1   5 37.0303 8.18808   4
  -4   1  -5 48.8643 10.1791   4
  -4   1  -5 37.5759 8.94378   2
  -5  -1  -5 129.031 29.7664   4
  -5  -1  -5 100.624 14.5052   2
  -5  -1  -5 93.0039 10.3663   5
  -5   1  -5 122.809 17.2548   2
   5   1   5 109.948 11.6749   4
  -5   1  -5 120.284 13.2912   4
  -6  -1  -5 -3.7765 3.61237   5
  -6  -1  -5 -5.9361 4.84866   2
  -6   1  -5 21.3939 7.92466   4
  -6   1  -5 22.7967 8.76031   2
  -6  -2   5 1.74602 5.82855   2
   6  -2  -5 9.56167 4.04041   4
  -6   2   5 -0.7899 4.56845   2
  -5  -2   5 20.8176 7.12791   2
   5  -2  -5 24.4624 5.80202   4
   5   2  -5 33.4183 8.73867   2
  -5   2   5 32.1211 9.28715   2
   4  -2  -5 163.854 9.38584   4
  -4  -2   5 140.846 9.67477   5
   4  -2  -5 151.000 13.5724   2
  -4  -2   5 162.478 12.9469   2
  -4   2   5 165.891 13.8372   2
   4   2  -5 164.288 13.6467   4
   4   2  -5 164.769 13.7119   2
  -3  -2   5 39.9234 7.17879   2
   3  -2  -5 40.3340 8.12005   2
  -3  -2   5 40.4239 6.17290   5
   3  -2  -5 35.8464 3.80670   4
   3   2  -5 35.1820 5.58663   5
  -3   2   5 34.3433 7.71626   2
   3   2  -5 36.1317 7.19001   2
  -2  -2   5 367.297 13.9228   2
   2  -2  -5 371.750 9.22380   5
  -2  -2   5 368.450 13.5676   5
   2  -2  -5 377.235 15.2048   2
   2  -2  -5 369.885 6.30546   4
   2   2  -5 379.708 14.6248   2
  -2   2   5 372.490 14.9248   2
   2   2  -5 358.607 13.4541   5
   1  -2  -5 304.090 10.2681   5
  -1  -2   5 324.952 11.8698   3
   1  -2  -5 319.136 10.9326   2
   1   2  -5 347.982 11.9530   2
   1   2  -5 313.198 12.0951   5
  -1   2   5 332.923 10.8083   2
   0  -2  -5 365.177 7.47889   2
   0  -2  -5 381.406 12.6685   5
   0  -2  -5 384.336 6.24321   3
   0  -2   5 363.038 11.7712   3
   0   2  -5 380.654 11.9117   3
   0   2   5 366.557 9.46742   4
   1  -2   5 491.345 14.5933   4
  -1  -2  -5 484.209 15.2790   4
  -1  -2  -5 481.454 8.51051   2
   1  -2   5 473.727 14.1795   3
  -1  -2  -5 498.737 16.1038   5
   1   2   5 489.174 14.8998   4
  -1   2  -5 517.721 14.9349   3
  -1   2  -5 489.610 14.6256   4
  -2  -2  -5 22.3239 5.20504   5
   2  -2   5 26.3155 5.23249   4
  -2  -2  -5 26.8792 4.41954   2
  -2  -2  -5 24.8700 6.10954   4
  -2   2  -5 26.5551 5.42533   3
   2   2   5 23.4637 5.67759   4
  -2   2  -5 25.5699 6.27854   4
  -3  -2  -5 87.4962 7.93190   2
  -3  -2  -5 89.0065 8.96031   5
  -3  -2  -5 88.6606 10.2618   4
  -3   2  -5 83.9651 8.95262   4
  -3   2  -5 77.1290 11.5914   2
   3   2   5 79.1275 8.61170   4
   4  -2   5 13.9556 5.76332   4
  -4  -2  -5 12.5617 5.96950   4
  -4  -2  -5 6.08435 4.77862   5
  -4  -2  -5 7.18876 4.82427   2
  -4   2  -5 7.08519 6.10047   2
  -4   2  -5 7.23649 5.15756   4
  -5  -2  -5 15.3533 6.52220   5
  -5  -2  -5 20.1444 7.13210   2
  -5   2  -5 20.0599 7.56858   4
  -5   2  -5 13.8192 7.28012   2
  -6  -2  -5 29.0396 9.07907   2
  -6  -2  -5 29.4035 7.64920   5
  -6   2  -5 24.9656 7.57518   4
  -6   2  -5 20.2734 8.39098   2
  -5  -3   5 28.8904 8.32783   2
  -5  -3   5 25.3584 6.29993   5
   5  -3  -5 36.5728 6.49961   4
   5   3  -5 35.5987 7.62303   2
  -4  -3   5 8.81371 5.44147   2
   4  -3  -5 16.9304 6.88695   2
   4  -3  -5 6.67381 3.01939   4
  -4  -3   5 12.6976 5.45229   5
  -4   3   5 10.2329 6.60927   2
   4   3  -5 9.07434 5.81729   2
  -3  -3   5 87.8172 8.63910   2
  -3  -3   5 100.592 9.39536   5
   3  -3  -5 91.6201 4.89936   4
   3  -3  -5 109.829 10.6815   2
  -3   3   5 95.4092 5.57364   5
  -3   3   5 102.215 5.76099   4
   3   3  -5 71.3451 15.3814   5
   3   3  -5 128.793 10.4861   2
  -3   3   5 88.9198 10.0406   2
   2  -3  -5 47.8195 7.35296   2
  -2  -3   5 34.7275 6.54945   3
  -2  -3   5 47.8870 7.89142   5
   2  -3  -5 48.4981 6.02649   5
  -2   3   5 42.4736 6.93735   2
  -2   3   5 41.9615 2.53295   4
   2   3  -5 44.0661 6.92428   2
  -2   3   5 49.7353 4.92515   5
   2   3  -5 56.5760 8.13032   5
   1  -3  -5 195.131 8.90874   2
   1  -3  -5 177.260 10.3752   5
  -1  -3   5 182.705 10.3801   3
   1   3  -5 186.183 9.46844   2
  -1   3   5 188.427 7.57703   3
   1   3  -5 179.984 11.2790   5
  -1   3   5 181.882 8.39865   2
  -1   3   5 181.639 9.38044   5
   0  -3  -5 569.172 11.2608   3
   0  -3   5 531.001 25.8698   3
   0  -3  -5 559.773 18.3349   5
   0   3   5 546.195 13.9985   4
   0   3  -5 547.220 18.8502   5
   0   3  -5 555.095 16.7574   3
   0   3   5 563.025 7.70841   2
   0   3   5 575.042 11.3201   3
  -1  -3  -5 590.371 20.0722   5
  -1  -3  -5 600.803 13.0157   3
   1  -3   5 625.605 18.3761   3
   1   3   5 606.082 18.3054   4
  -1   3  -5 618.822 18.4602   3
  -2  -3  -5 665.181 12.7156   2
  -2  -3  -5 687.306 23.4523   5
   2  -3   5 699.683 24.6502   4
  -2   3  -5 670.326 20.2490   4
  -2   3  -5 675.119 20.7940   3
   2   3   5 687.619 22.7836   4
   3  -3   5 400.182 16.9985   4
  -3  -3  -5 394.659 19.3823   5
  -3  -3  -5 400.278 14.2135   2
   3   3   5 423.541 20.6328   4
  -3   3  -5 397.501 20.6750   2
  -3   3  -5 437.619 18.7543   4
  -3   3  -5 386.794 17.7798   3
  -4  -3  -5 579.462 20.8187   2
  -4  -3  -5 622.948 26.1846   5
   4  -3   5 607.089 22.9697   4
  -4   3  -5 581.202 27.5031   2
  -4   3  -5 625.693 25.1721   4
  -5  -3  -5 17.0476 6.08912   2
  -5  -3  -5 10.8291 6.76358   5
  -5   3  -5 14.3064 6.78686   4
  -5   3  -5 -2.2980 5.60307   2
   5  -4  -5 -2.5457 2.79132   4
  -5  -4   5 13.3001 6.44916   2
  -5  -4   5 2.99177 4.11105   5
   5   4  -5 9.58423 4.92674   2
  -5   4   5 4.00622 5.83490   2
   4  -4  -5 74.2650 14.8952   2
  -4  -4   5 134.627 12.2067   5
  -4  -4   5 130.661 11.7382   2
   4   4  -5 131.800 11.3127   5
  -4   4   5 121.961 13.1975   2
   4   4  -5 149.471 12.9745   2
  -3  -4   5 113.968 11.3769   5
  -3  -4   5 91.9296 9.82047   3
   3  -4  -5 109.060 11.1646   2
  -3   4   5 101.206 5.63940   4
  -3   4   5 127.386 11.9189   2
   3   4  -5 113.975 10.2003   2
  -3   4   5 111.333 7.88748   5
  -3   4   5 107.688 9.33531   3
   3   4  -5 116.692 10.8524   5
   2  -4  -5 177.575 10.8565   5
  -2  -4   5 182.495 13.3606   5
  -2  -4   5 176.993 12.0494   3
   2  -4  -5 162.784 10.9164   2
  -2   4   5 170.251 11.0939   2
  -2   4   5 181.832 6.20522   4
   2   4  -5 160.212 12.3427   5
   2   4  -5 169.918 10.8278   2
  -2   4   5 174.159 10.4071   5
  -2   4   5 173.645 9.90900   3
  -1  -4   5 71.8996 7.39073   3
   1  -4  -5 74.2000 9.50793   5
   1   4  -5 79.3215 6.92911   2
  -1   4   5 74.2800 5.82855   3
  -1   4   5 65.1114 6.96081   5
   1   4  -5 83.3883 10.8227   5
  -1   4   5 72.8931 5.95925   2
   0  -4   5 356.799 15.1342   3
   0  -4  -5 352.795 11.1651   3
   0  -4  -5 339.991 16.3985   5
   0   4   5 346.322 5.64152   2
   0   4  -5 331.507 16.7895   5
   0   4   5 322.942 12.5904   4
   0   4  -5 338.959 14.6477   3
   0   4   5 358.717 15.7439   5
   0   4   5 349.194 10.9973   3
  -1  -4  -5 333.426 11.4780   3
   1  -4   5 292.744 14.4485   3
  -1  -4  -5 304.031 16.8477   5
  -1   4  -5 326.229 15.1455   3
   1   4   5 290.341 14.2289   4
  -1   4  -5 305.235 14.1599   4
  -1   4  -5 319.101 16.4729   5
  -2  -4  -5 245.065 15.8661   5
  -2  -4  -5 232.639 11.6398   3
   2   4   5 226.198 14.5306   4
  -2   4  -5 236.426 14.4404   5
  -2   4  -5 233.858 13.7810   3
  -2   4  -5 260.633 13.6792   4
   3  -4   5 412.382 18.0464   4
  -3  -4  -5 392.226 11.9829   2
  -3  -4  -5 423.600 22.5541   5
  -3   4  -5 407.927 19.6383   3
  -3   4  -5 427.855 22.4701   2
   3   4   5 433.596 21.9523   4
  -3   4  -5 410.780 19.3179   5
  -3   4  -5 423.024 18.9343   4
  -4  -4  -5 297.823 13.7187   2
  -4  -4  -5 284.513 19.6457   5
   4  -4   5 322.829 17.3260   4
   4   4   5 314.800 20.3525   4
  -4   4  -5 301.833 16.9920   5
  -4   4  -5 283.058 17.5430   4
  -5  -4  -5 53.0650 13.6542   5
  -5  -4  -5 58.3053 9.18505   2
   5  -4   5 60.3203 10.7151   4
  -5   4  -5 99.5663 14.7897   4
  -5   4  -5 56.0470 8.71697   5
  -5   4  -5 55.7493 12.4095   2
  -5  -5   5 3.13556 4.35371   5
  -5  -5   5 -2.8447 6.49754   2
  -5  -5   5 13.1931 6.53805   3
  -5   5   5 2.57071 5.29083   2
   5   5  -5 12.4231 5.51209   2
  -4  -5   5 51.2364 10.4975   5
  -4  -5   5 36.5009 9.50151   3
  -4   5   5 42.6742 7.94523   3
  -4   5   5 27.8695 9.08674   2
  -4   5   5 45.9454 4.43551   4
  -4   5   5 33.8335 5.47901   5
   4   5  -5 53.9918 10.2012   2
  -3  -5   5 4.04920 5.11112   3
  -3  -5   5 6.15820 5.28638   5
  -3   5   5 17.5527 6.06326   2
  -3   5   5 7.53070 4.29535   5
   3   5  -5 17.1191 5.52893   2
  -3   5   5 4.94776 2.13218   4
   3   5  -5 0.51220 3.48464   5
  -3   5   5 3.74476 3.64903   3
  -2  -5   5 176.442 14.8970   5
   2  -5  -5 167.052 12.5181   5
  -2  -5   5 189.925 13.3776   3
  -2   5   5 170.581 10.5940   3
   2   5  -5 165.069 11.1684   2
  -2   5   5 187.262 12.1904   2
   2   5  -5 179.953 14.4851   5
  -2   5   5 161.702 11.7483   5
  -2   5   5 166.418 7.29694   4
   1  -5  -5 611.857 23.6386   5
  -1  -5   5 654.307 23.3996   3
  -1   5   5 622.029 17.9606   3
  -1   5   5 608.789 16.5621   2
   1   5  -5 621.327 25.6101   5
   1   5  -5 549.252 28.4428   2
  -1   5   5 648.216 23.0749   5
   0  -5  -5 45.7987 6.17281   3
   0  -5  -5 64.9690 10.5712   5
   0  -5   5 55.8806 8.87171   3
   0   5   5 45.6081 1.60391   2
   0   5   5 53.8442 6.77737   3
   0   5  -5 57.1290 8.83929   3
   0   5   5 46.8634 8.40858   5
   0   5  -5 52.7910 9.60627   5
  -1  -5  -5 29.4499 7.64063   5
   1  -5   5 38.4913 8.00462   3
  -1  -5  -5 34.7258 6.84672   3
  -1   5  -5 24.4126 7.56163   5
   1   5   5 23.3880 6.32458   4
  -1   5  -5 34.7950 7.70050   3
  -1   5  -5 33.4530 7.34153   4
  -2  -5  -5 20.8687 7.67793   5
  -2  -5  -5 22.2587 5.49253   3
   2   5   5 25.3356 6.89562   4
  -2   5  -5 28.6397 7.92450   2
  -2   5  -5 13.4227 5.69079   5
  -2   5  -5 17.8551 6.18932   3
  -2   5  -5 27.4274 6.82554   4
  -3  -5  -5 7.85540 4.65123   3
  -3  -5  -5 8.91923 6.14874   5
  -3   5  -5 8.27177 6.60892   2
  -3   5  -5 10.7685 5.52789   3
   3   5   5 5.72593 4.05980   4
  -3   5  -5 20.5584 5.94785   5
  -3   5  -5 11.0088 5.53489   4
  -4  -5  -5 30.5448 14.0409   5
  -4  -5  -5 57.2997 5.71049   2
  -4   5  -5 83.3359 12.4761   4
  -4   5  -5 54.1029 9.96636   5
  -4   5  -5 56.8084 11.8115   2
  -4  -6   5 6.70182 5.78351   3
  -4  -6   5 5.48871 6.12322   5
  -4   6   5 15.5853 2.65374   4
   4   6  -5 16.7067 5.76292   2
  -4   6   5 12.5241 4.27868   5
  -4   6   5 14.2950 7.33129   2
  -3  -6   5 32.5320 8.82580   5
  -3   6   5 35.9620 8.47554   2
   3   6  -5 38.1450 7.27105   2
  -3   6   5 23.8582 6.29257   3
  -3   6   5 39.8142 7.83426   5
  -3   6   5 36.2082 4.07532   4
   2  -6  -5 0.14333 4.78145   5
  -2  -6   5 -0.2206 4.77311   3
  -2   6   5 0.93173 2.00091   4
  -2   6   5 4.35350 3.63168   2
   2   6  -5 3.58074 2.90797   2
  -2   6   5 -1.6407 3.18902   3
  -2   6   5 3.93118 3.31186   5
   1  -6  -5 1.88825 4.57787   5
  -1  -6   5 4.96268 4.79734   3
  -1   6   5 3.02971 3.10112   3
  -1   6   5 2.29066 2.81578   2
  -1   6   5 2.38092 3.17593   5
   1   6  -5 4.24221 3.40697   2
   0  -6   5 108.460 11.2620   3
   0  -6  -5 117.206 13.4519   5
   0  -6  -5 120.897 9.14488   3
   0   6   5 142.073 13.3304   5
   0   6  -5 124.946 11.3346   3
  -1  -6  -5 30.4524 6.24535   3
  -1  -6  -5 26.3093 8.88605   5
   1  -6   5 29.6614 8.13713   3
  -1   6  -5 31.6223 7.79111   4
  -1   6  -5 30.6531 7.59268   3
  -1   6  -5 49.6891 10.5558   5
   1   6   5 32.3174 7.09992   4
  -2  -6  -5 -6.0415 5.50667   5
  -2  -6  -5 -2.0078 3.20166   3
  -2   6  -5 3.25384 4.32500   4
  -2   6  -5 6.80455 4.25267   3
  -2   6  -5 11.9844 6.25018   2
   2   6   5 7.96357 4.11253   4
  -3  -6  -5 14.1081 5.69241   3
  -3  -6  -5 18.2878 8.30050   5
  -3   6  -5 20.7621 8.97087   2
  -3   6  -5 17.3067 6.22551   4
  -3   6  -5 27.4524 7.19024   5
  -4  -6  -5 19.7655 7.76238   5
  -4  -6  -5 25.9714 7.61008   3
  -4   6  -5 18.7692 6.47768   4
  -4   6  -5 35.3388 8.79604   5
  -4   6  -5 20.3044 7.99300   2
  -3  -7   5 37.2259 9.13838   3
  -3   7   5 18.6190 6.12932   5
  -3   7   5 33.8711 3.89154   4
   3   7  -5 34.0468 6.20751   2
  -3   7   5 23.5414 7.24774   2
  -3   7   5 28.4897 6.67919   3
  -2  -7   5 36.8943 9.08241   3
   2   7  -5 47.9407 7.48726   2
  -2   7   5 56.4691 10.0320   5
  -2   7   5 55.2641 8.51349   2
  -2   7   5 49.0453 8.87077   3
   1  -7  -5 70.8407 15.4671   5
  -1  -7   5 91.0333 13.1947   3
  -1   7   5 73.3415 12.1027   5
  -1   7   5 69.9766 7.09214   4
  -1   7   5 84.0418 8.32042   3
  -1   7   5 65.1804 5.79951   2
   1   7  -5 71.8064 7.88969   2
   0  -7  -5 9.81131 4.59620   3
   0  -7   5 12.8468 6.79583   3
   0  -7  -5 11.7796 7.31978   5
   0   7  -5 6.10240 5.03420   4
   0   7   5 14.0655 4.32671   4
  -1  -7  -5 56.2434 8.41178   3
  -1  -7  -5 48.0923 11.9610   5
   1  -7   5 44.6578 11.8891   3
  -1   7  -5 71.4199 11.8270   4
   1   7   5 87.7526 9.87159   4
  -2  -7  -5 5.05278 6.62891   5
  -2  -7  -5 5.11525 3.71425   3
   2   7   5 18.6088 6.16778   4
  -2   7  -5 4.83401 4.34333   4
  -2   7  -5 1.53013 3.71548   2
  -3  -7  -5 -1.6770 5.88295   5
  -3  -7  -5 0.61103 4.33400   3
  -3   7  -5 -0.3163 3.47899   4
  -3   7  -5 7.26071 5.60836   2
   1  -8  -5 5.93659 5.98322   5
  -1  -8   5 0.32564 4.84796   3
   1   8  -5 8.20026 4.12564   2
  -1   8   5 4.42527 3.81770   3
  -1   8   5 5.45776 2.27357   2
  -1   8   5 4.62920 3.66432   4
   0  -8  -5 9.49797 6.55783   5
   0  -8   5 12.0380 6.56858   3
   0   8  -5 11.8710 6.08857   4
   0   8  -5 7.94148 3.69190   2
  -1  -8  -5 -0.5807 6.14446   5
  -1  -8  -5 6.59349 4.54937   3
  -1   8  -5 16.1006 5.54681   2
  -1   8  -5 3.06170 4.47306   4
  -6   0   6 6.43901 6.20823   2
   5   0  -6 140.986 11.6943   4
   5   0  -6 143.041 14.9956   2
  -5   0   6 143.693 14.0083   2
  -4   0   6 30.6809 8.08416   2
   4   0  -6 39.6292 8.97046   2
   4   0  -6 22.8344 6.14124   4
   3   0  -6 65.1660 6.43237   4
  -3   0   6 72.9529 8.29570   2
   3   0  -6 70.2714 7.99741   2
   2   0  -6 95.0326 7.97003   2
   2   0  -6 80.6549 3.65768   5
  -2   0   6 82.7744 7.51578   2
   1   0  -6 167.094 8.23309   2
  -1   0   6 160.862 7.92995   2
   0   0   6 428.605 10.1752   4
   0   0  -6 460.662 10.6691   4
   0   0  -6 430.559 8.36707   3
   0   0   6 436.403 8.35120   3
   1   0   6 -1.1777 1.48331   4
  -1   0  -6 1.08460 2.66320   4
  -2   0  -6 924.472 23.6985   4
  -2   0  -6 911.156 22.4983   2
   2   0   6 920.556 22.4241   4
  -3   0  -6 34.0648 7.64415   4
  -3   0  -6 28.7877 6.54735   2
   3   0   6 37.4363 7.20832   4
  -4   0  -6 24.7874 7.64047   4
   4   0   6 10.1335 4.68952   4
  -4   0  -6 17.2846 6.82831   2
   5   0   6 1.58992 4.31262   4
  -5   0  -6 7.43706 5.35181   4
  -5   0  -6 -3.4424 4.36231   2
  -6   0  -6 0.44744 5.95797   2
  -6   0  -6 12.4296 5.74675   4
  -6  -1   6 11.5982 7.32721   2
   6  -1  -6 26.9709 5.61641   4
  -6   1   6 30.0514 10.1182   2
  -5  -1   6 24.6870 7.82931   2
   5  -1  -6 36.0215 6.83467   4
   5   1  -6 42.5953 9.67083   2
   5   1  -6 35.2210 7.58490   4
   4  -1  -6 97.2214 13.6626   2
  -4  -1   6 117.810 11.6487   2
   4  -1  -6 98.9309 8.42619   4
  -4   1   6 95.0887 10.8611   2
   4   1  -6 100.842 10.1018   4
   4   1  -6 103.144 14.1437   2
   3  -1  -6 293.087 15.6227   2
   3  -1  -6 270.409 10.6834   4
  -3  -1   6 306.928 14.9575   2
   3   1  -6 294.840 15.6451   2
  -3   1   6 293.969 15.6693   2
   3   1  -6 299.463 9.42628   5
   3   1  -6 278.850 14.0124   4
   2  -1  -6 714.043 20.5494   2
  -2  -1   6 706.918 19.5617   2
   2  -1  -6 720.885 12.9417   4
   2   1  -6 722.768 20.3653   2
   2   1  -6 731.876 15.4487   5
  -2   1   6 744.003 20.4200   2
   1  -1  -6 653.313 8.19118   4
   1  -1  -6 656.020 15.6581   2
  -1  -1   6 637.744 15.7403   2
  -1  -1   6 668.778 15.1209   3
  -1   1   6 646.474 15.0082   2
   1   1  -6 632.432 15.9039   2
   0  -1   6 447.969 11.3180   3
   0  -1  -6 431.307 9.82732   2
   0  -1  -6 437.955 9.97955   4
   0   1  -6 446.469 11.2636   3
   0   1  -6 447.227 12.1903   4
   0   1   6 441.045 9.53370   4
   1  -1   6 509.640 14.3405   4
  -1  -1  -6 533.821 15.1414   4
  -1   1  -6 527.733 14.8577   4
   1   1   6 540.614 14.6181   4
  -1   1  -6 498.450 13.0996   3
  -2  -1  -6 326.204 14.6514   2
   2  -1   6 313.991 13.1234   4
   2   1   6 334.981 14.0390   4
   3  -1   6 52.0176 8.24580   4
  -3  -1  -6 52.6009 8.30040   2
  -3  -1  -6 53.9560 9.75639   4
   3   1   6 67.5866 9.49592   4
  -3   1  -6 77.2456 10.8233   2
  -3   1  -6 84.0631 11.0553   4
  -4  -1  -6 90.8206 12.4209   2
  -4  -1  -6 98.0103 14.8657   4
  -4   1  -6 77.0827 12.1673   4
   4   1   6 87.8561 10.2846   4
  -4   1  -6 116.517 15.1486   2
  -5  -1  -6 18.7268 7.19244   2
  -5  -1  -6 18.3579 8.02252   4
  -5   1  -6 15.1836 7.29561   4
  -6  -1  -6 14.6968 5.98661   5
  -6  -1  -6 13.0450 8.14664   2
  -6   1  -6 30.2390 9.61457   2
  -6   1  -6 0.88458 4.69858   4
  -6  -2   6 2.00106 4.97885   2
   6  -2  -6 40.5327 6.92137   4
  -6   2   6 15.3303 7.99226   2
   5  -2  -6 90.5958 8.10890   4
  -5  -2   6 116.489 15.3723   2
   5   2  -6 159.984 14.7233   2
  -5   2   6 93.7986 14.6155   2
   4  -2  -6 42.4988 9.69101   2
   4  -2  -6 49.7565 6.51630   4
   4   2  -6 38.0288 9.10926   2
   4   2  -6 46.8048 9.46964   4
  -4   2   6 48.9402 9.59079   2
   3  -2  -6 217.287 14.1149   2
   3  -2  -6 201.265 7.33768   4
  -3  -2   6 186.916 12.1621   2
   3   2  -6 211.854 13.3052   2
   3   2  -6 209.170 10.5211   5
  -3   2   6 213.441 13.8140   2
   2  -2  -6 1100.04 26.0070   2
  -2  -2   6 1136.47 29.4957   2
   2  -2  -6 1047.70 16.1375   5
   2   2  -6 1136.61 25.8667   2
   2   2  -6 1056.15 23.2288   5
  -2   2   6 1050.22 24.8477   2
  -1  -2   6 245.544 10.5552   3
  -1   2   6 278.987 10.1336   2
   1   2  -6 247.184 10.7606   2
   1   2  -6 265.388 11.7144   5
   0  -2  -6 1855.21 28.9109   5
   0  -2  -6 1839.03 27.2030   4
   0  -2   6 1806.70 27.6098   3
   0  -2  -6 1784.25 19.2632   2
   0   2  -6 1806.38 27.4570   3
   0   2   6 1747.17 21.5085   4
   0   2  -6 1788.88 28.2356   4
  -1  -2  -6 179.964 9.84849   4
   1  -2   6 178.072 9.47695   3
   1  -2   6 168.089 9.25874   4
  -1   2  -6 190.515 9.65775   3
  -1   2  -6 175.310 9.53780   4
   1   2   6 165.910 9.00789   4
   2  -2   6 12.6257 4.20615   4
  -2  -2  -6 18.1838 5.91677   4
  -2  -2  -6 16.0201 3.76517   2
   2   2   6 21.4705 5.67139   4
  -2   2  -6 19.9731 5.78106   3
  -2   2  -6 19.8275 5.51852   4
  -3  -2  -6 16.2015 4.69727   2
  -3  -2  -6 16.9912 6.12708   4
   3  -2   6 26.4299 6.28318   4
  -3   2  -6 23.3627 6.59733   4
  -3   2  -6 19.3804 6.32092   2
   3   2   6 27.6203 6.98437   4
  -4  -2  -6 30.6908 8.16819   5
   4  -2   6 19.8146 6.58892   4
  -4  -2  -6 20.1893 7.19698   4
  -4  -2  -6 32.6892 7.30168   2
  -4   2  -6 32.5981 8.74763   4
  -4   2  -6 29.1698 8.92181   2
   5  -2   6 79.5124 14.7911   4
  -5  -2  -6 74.6687 12.6229   2
  -5  -2  -6 56.4391 10.6452   5
  -5   2  -6 58.1031 11.6030   4
  -5  -3   6 7.00810 6.74021   2
   5  -3  -6 8.95154 3.05041   4
   5   3  -6 12.8846 5.81131   2
  -5   3   6 1.06318 6.26925   2
   4  -3  -6 99.8669 14.2639   2
  -4  -3   6 87.7594 9.43239   5
  -4  -3   6 92.2726 10.5260   2
   4  -3  -6 103.460 6.19028   4
   4   3  -6 100.852 11.8076   4
  -4   3   6 81.2268 12.6254   2
   4   3  -6 101.363 13.9845   2
  -3  -3   6 43.8470 7.75330   5
   3  -3  -6 29.7525 6.92837   2
  -3  -3   6 41.4737 7.41264   2
   3   3  -6 34.7670 7.64899   5
   3   3  -6 36.8544 7.30776   2
  -3   3   6 40.0904 8.11529   2
   2  -3  -6 65.0714 7.30314   2
   2  -3  -6 59.2127 5.72642   5
  -2  -3   6 53.9836 7.73836   3
   2   3  -6 66.2086 8.96870   5
   2   3  -6 73.4500 9.06636   2
  -1  -3   6 70.2527 6.69305   3
   1  -3  -6 68.5414 5.79448   2
   1  -3  -6 70.0238 6.76418   5
   1   3  -6 74.4916 6.85261   2
   1   3  -6 80.7789 8.03157   5
  -1   3   6 71.0744 4.77349   3
  -1   3   6 69.6825 3.10491   4
  -1   3   6 76.0857 5.82386   2
   0  -3  -6 369.980 8.37394   3
   0  -3  -6 368.682 7.42412   2
   0  -3  -6 383.512 15.5947   5
   0  -3   6 374.649 14.3447   3
   0   3  -6 375.561 16.0570   5
   0   3  -6 370.432 14.1417   3
   0   3   6 378.205 11.5417   4
  -1  -3  -6 193.623 7.19699   3
  -1  -3  -6 209.396 12.2834   5
   1  -3   6 213.997 11.4005   3
  -1   3  -6 202.215 11.1310   4
   1   3   6 192.165 10.5563   4
  -2  -3  -6 90.9741 5.00397   2
   2  -3   6 94.6763 8.34569   4
  -2  -3  -6 102.339 9.61086   5
  -2   3  -6 89.8534 8.53158   4
   2   3   6 86.7813 9.02104   4
  -2   3  -6 97.4649 8.38793   3
   3  -3   6 284.561 14.9420   4
  -3  -3  -6 299.141 17.5711   5
  -3  -3  -6 299.405 12.4698   2
  -3   3  -6 292.972 15.7381   3
   3   3   6 297.418 17.5137   4
  -3   3  -6 290.407 18.2572   2
  -3   3  -6 281.691 15.5408   4
  -4  -3  -6 145.441 11.0047   2
   4  -3   6 139.624 11.7924   4
  -4  -3  -6 145.304 13.8232   5
   4   3   6 149.891 23.0522   4
  -4   3  -6 145.749 15.0924   2
  -4   3  -6 164.701 13.9419   4
  -5  -3  -6 38.9915 9.01251   5
   5  -3   6 31.2961 8.37132   4
  -5  -3  -6 28.8066 7.79503   2
  -5   3  -6 20.8009 9.62206   2
  -5   3  -6 25.4714 8.89680   4
  -5  -4   6 -0.0173 4.65381   2
  -5   4   6 4.22200 5.80180   2
   5   4  -6 15.0482 6.19630   2
  -4  -4   6 55.9004 10.4260   5
  -4  -4   6 55.3563 9.77006   2
  -4   4   6 62.4148 11.5702   2
   4   4  -6 64.9302 10.6452   2
   4   4  -6 63.1051 10.0898   5
   4   4  -6 55.5642 11.0572   4
  -3  -4   6 98.7913 12.9107   3
  -3  -4   6 109.007 11.1564   5
   3  -4  -6 97.1222 10.3246   2
   3   4  -6 81.5036 9.43821   5
  -3   4   6 106.130 11.0356   2
   3   4  -6 108.936 10.5575   2
   2  -4  -6 122.223 9.36523   5
   2  -4  -6 126.821 9.90565   2
  -2  -4   6 134.065 11.0787   3
  -2   4   6 115.429 8.49753   5
   2   4  -6 141.025 10.1293   2
   2   4  -6 116.975 10.9924   5
  -2   4   6 129.637 9.65317   2
  -2   4   6 119.709 3.53139   4
  -2   4   6 141.016 8.89237   3
  -1  -4   6 50.6743 7.77664   3
   1  -4  -6 58.1773 8.73445   5
  -1   4   6 60.2981 5.30095   3
   1   4  -6 56.7629 9.36273   5
   1   4  -6 55.8154 6.25501   2
  -1   4   6 61.9555 6.94390   5
  -1   4   6 53.8835 5.23458   2
  -1   4   6 51.4572 4.17516   4
   0  -4   6 225.437 12.7312   3
   0  -4  -6 230.435 8.60977   3
   0  -4  -6 235.000 14.1001   5
   0   4  -6 208.778 11.9624   3
   0   4  -6 225.782 14.2461   5
   0   4   6 211.856 10.2025   4
   1  -4   6 24.6259 5.87823   3
  -1  -4  -6 29.3572 6.76931   5
  -1  -4  -6 34.1227 4.72003   3
  -1   4  -6 22.5465 5.57536   3
  -1   4  -6 31.3024 7.16361   5
  -1   4  -6 27.8685 6.37492   4
   1   4   6 30.7133 6.56103   4
  -2  -4  -6 99.9213 11.4776   5
  -2  -4  -6 90.1421 7.46932   3
   2   4   6 88.4726 9.75747   4
  -2   4  -6 97.0284 9.44650   3
  -2   4  -6 105.746 9.63553   4
  -2   4  -6 97.0407 9.99876   5
  -3  -4  -6 199.365 16.2865   5
   3  -4   6 212.810 13.6458   4
  -3  -4  -6 207.085 8.59812   2
  -3   4  -6 195.001 13.6611   4
   3   4   6 222.281 16.0273   4
  -3   4  -6 213.527 16.7176   2
   4  -4   6 59.0862 14.6016   4
  -4  -4  -6 72.2159 7.27896   2
  -4  -4  -6 81.8038 13.3443   5
  -4   4  -6 79.6021 13.9909   2
  -4   4  -6 60.8852 11.0197   4
  -5  -4  -6 42.1574 10.9770   5
  -5  -4  -6 32.3264 7.05146   2
  -5   4  -6 28.4559 10.0193   2
  -5   4  -6 31.2208 8.25288   4
  -4  -5   6 45.6276 10.6382   3
  -4  -5   6 48.7921 10.2647   5
  -4   5   6 33.1254 9.27421   2
   4   5  -6 28.9567 7.24805   2
  -4   5   6 34.5774 7.31325   3
  -3  -5   6 78.3641 12.4204   3
  -3  -5   6 94.1900 13.8093   5
  -3   5   6 77.9634 3.46093   4
  -3   5   6 68.1003 9.95603   5
  -3   5   6 81.9828 12.2622   2
   3   5  -6 78.1772 11.9393   5
  -3   5   6 94.6903 9.02838   3
   3   5  -6 83.5906 9.23328   2
  -2  -5   6 88.9174 11.9226   3
   2  -5  -6 87.4283 11.2941   5
  -2   5   6 92.4842 8.88770   2
  -2   5   6 79.9535 7.68696   3
  -2   5   6 93.5881 9.35980   5
  -2   5   6 81.3458 4.51060   4
   2   5  -6 88.0680 8.87869   2
   2   5  -6 100.032 13.3608   5
   1  -5  -6 813.774 27.5108   5
  -1  -5   6 829.040 26.8454   3
  -1   5   6 824.362 18.5916   2
  -1   5   6 865.739 26.6893   5
   1   5  -6 827.097 23.0783   2
  -1   5   6 835.898 20.2251   3
   1   5  -6 875.464 30.7509   5
   0  -5  -6 328.066 18.8935   5
   0  -5   6 305.701 16.0076   3
   0  -5  -6 322.835 12.0646   3
   0   5  -6 323.528 16.1205   3
   0   5  -6 324.373 18.9655   5
   0   5   6 305.700 13.8077   4
  -1  -5  -6 69.4360 6.50087   3
   1  -5   6 75.9616 10.9263   3
  -1  -5  -6 67.4912 11.8581   5
  -1   5  -6 79.3591 10.6951   4
   1   5   6 73.4538 8.69234   4
  -1   5  -6 67.0993 11.1564   5
  -1   5  -6 71.6124 10.3526   3
  -2  -5  -6 18.5270 5.03427   3
  -2  -5  -6 22.4735 7.55506   5
   2   5   6 21.5043 7.06376   4
  -2   5  -6 29.0102 7.12173   3
  -2   5  -6 26.1583 6.90564   5
  -2   5  -6 14.0601 5.31170   4
  -3  -5  -6 5.28555 5.56552   5
  -3  -5  -6 -0.0787 3.04549   3
  -3   5  -6 8.58631 4.12703   5
  -3   5  -6 3.51458 4.33407   4
  -3   5  -6 5.40522 4.11900   3
   3   5   6 13.1418 5.74565   4
  -3   5  -6 1.83410 4.81801   2
  -4  -5  -6 1.40545 1.91900   2
  -4  -5  -6 0.10634 4.31512   5
  -4   5  -6 3.90981 3.68979   4
  -4   5  -6 10.7221 4.00319   5
  -4   5  -6 -6.2001 3.20985   2
  -4  -6   6 60.0071 12.0719   3
   4   6  -6 38.4400 10.1100   2
  -4   6   6 70.2500 12.8138   2
  -3  -6   6 29.3988 8.51141   3
  -3   6   6 28.0615 2.49508   4
  -3   6   6 26.8039 7.13999   2
  -3   6   6 22.6523 5.83524   5
  -3   6   6 24.4701 5.67229   3
   3   6  -6 30.6230 7.00227   2
   2  -6  -6 6.39499 4.86130   5
  -2  -6   6 1.98302 3.59861   3
  -2   6   6 11.0075 4.52946   2
  -2   6   6 5.29085 3.61702   3
  -2   6   6 7.26020 4.46625   5
  -2   6   6 10.0875 2.62155   4
   2   6  -6 7.50956 3.77330   2
  -1  -6   6 2.29873 4.44551   3
   1  -6  -6 -4.5455 3.77453   5
   1   6  -6 0.36635 2.83341   2
  -1   6   6 4.68116 4.09612   5
  -1   6   6 5.03912 3.26491   3
  -1   6   6 0.56865 2.27672   2
   0  -6  -6 33.9395 6.06694   3
   0  -6   6 44.9081 8.93211   3
   0   6   6 37.0320 6.78535   4
   0   6  -6 29.9648 8.42774   3
   1  -6   6 -0.4456 3.89884   3
  -1  -6  -6 -3.1770 4.02430   5
  -1  -6  -6 2.20156 2.94153   3
  -1   6  -6 8.93902 4.85517   5
  -1   6  -6 7.40386 4.93208   3
   1   6   6 6.07378 4.22573   4
  -1   6  -6 -1.0490 3.95445   4
  -2  -6  -6 61.1712 8.66620   3
  -2  -6  -6 48.0670 11.4301   5
  -2   6  -6 47.3085 9.52136   4
  -2   6  -6 50.4810 10.8816   5
  -2   6  -6 72.6684 12.3612   2
  -2   6  -6 69.6517 11.5991   3
   2   6   6 52.8647 10.1993   4
  -3  -6  -6 7.89652 5.50004   5
  -3  -6  -6 0.43215 3.72427   3
  -3   6  -6 -0.9043 5.23153   2
  -3   6  -6 15.1558 4.97917   5
  -3   6  -6 12.8026 5.70364   4
  -4  -6  -6 23.6343 9.05705   5
  -4  -6  -6 22.4383 10.4323   3
  -4   6  -6 16.7142 7.63022   2
  -4   6  -6 36.5855 13.0613   4
  -3  -7   6 20.5056 8.07844   3
  -3   7   6 6.32318 3.83319   2
   3   7  -6 16.8693 5.05799   2
  -3   7   6 13.9575 4.36479   3
  -3   7   6 8.13854 4.06025   5
  -3   7   6 9.33191 1.74212   4
  -2  -7   6 6.79405 6.59790   3
  -2   7   6 8.47236 4.42603   3
   2   7  -6 14.0667 4.55062   2
  -2   7   6 9.55465 4.54349   2
  -2   7   6 13.9180 3.20302   4
  -2   7   6 38.8602 7.79982   5
  -1  -7   6 25.5774 8.44990   3
  -1   7   6 29.4027 5.93213   3
  -1   7   6 32.5068 7.76458   5
   1   7  -6 28.7244 6.50157   2
  -1   7   6 31.0445 5.73998   4
  -1   7   6 23.1228 3.98888   2
  -1   7   6 33.2334 5.83843   4
   0  -7  -6 10.7806 6.97669   5
   0   7   6 33.7761 6.53680   4
   0   7  -6 13.3024 6.67609   4
   1  -7   6 11.3440 8.18332   3
  -1  -7  -6 29.9693 10.2961   5
  -1  -7  -6 24.0883 5.98569   3
   1   7   6 25.8084 6.05865   4
  -2  -7  -6 -1.8504 4.87425   5
  -2  -7  -6 -3.9178 2.87158   3
   2   7   6 -0.5789 5.46938   4
  -2   7  -6 2.37616 4.44744   4
  -3  -7  -6 6.17430 4.69325   3
  -3  -7  -6 11.5946 7.90759   5
  -3   7  -6 13.5904 7.10668   2
  -3   7  -6 19.4969 7.18474   4
   0  -8  -6 2.64709 6.44982   5
   0  -8   6 4.66227 5.14595   3
   0   8  -6 -10.013 3.16776   2
   0   8  -6 -0.1182 4.14947   4
  -6   0   7 101.045 17.0597   2
   5   0  -7 227.692 14.8008   4
   5   0  -7 282.290 20.1140   2
   4   0  -7 113.105 11.8563   2
   4   0  -7 123.433 9.92108   4
  -4   0   7 104.225 13.7550   2
  -3   0   7 3.01746 3.07169   2
   3   0  -7 1.21447 2.32965   4
   3   0  -7 4.79751 3.55150   2
   2   0  -7 615.941 19.1363   2
  -2   0   7 677.498 23.2532   2
   2   0  -7 640.835 11.1381   5
  -1   0   7 711.850 16.9325   2
   1   0  -7 750.130 17.4589   2
   0   0  -7 572.490 12.8295   4
   0   0   7 546.866 12.3932   4
   0   0  -7 565.410 10.2811   3
   0   0   7 559.833 10.1858   3
  -1   0  -7 312.141 9.14083   3
  -1   0  -7 336.056 12.0745   4
   1   0   7 324.774 11.4553   4
   2   0   7 39.5417 6.41381   4
  -2   0  -7 50.6767 7.37596   4
   3   0   7 -1.7018 2.79303   4
  -3   0  -7 -1.0394 2.99658   2
  -3   0  -7 3.80744 4.69368   4
  -4   0  -7 83.8161 13.2308   4
  -4   0  -7 69.9037 11.5132   2
   4   0   7 81.8473 9.68903   4
  -5   0  -7 99.7805 15.6542   4
  -5   0  -7 106.852 15.4098   2
  -6   0  -7 10.3580 7.48222   2
  -6   0  -7 0.17710 4.82436   4
   6  -1  -7 35.6617 7.57089   4
  -6   1   7 49.8739 11.3973   2
   5  -1  -7 32.1078 6.61687   4
   5   1  -7 28.3012 6.74252   4
   5   1  -7 14.2727 6.10169   2
  -5   1   7 23.8952 8.43524   2
   4  -1  -7 41.3693 6.76101   4
  -4  -1   7 29.6878 7.67187   2
   4  -1  -7 33.7433 8.59528   2
  -4   1   7 30.1558 7.94850   2
   4   1  -7 34.7996 7.82859   4
   4   1  -7 32.0249 8.13953   2
  -3  -1   7 194.450 12.3234   2
   3  -1  -7 210.152 13.8730   2
   3  -1  -7 191.733 8.96289   4
   3   1  -7 201.275 13.0645   2
   3   1  -7 196.319 7.98134   5
  -3   1   7 206.613 13.4479   2
   2  -1  -7 37.6433 2.49398   5
  -2  -1   7 42.9003 7.13067   2
   2  -1  -7 64.9420 8.49849   2
   2  -1  -7 40.9035 3.56518   4
   2   1  -7 41.8733 6.81780   2
   2   1  -7 33.7562 4.77383   5
  -2   1   7 46.7897 7.09180   2
  -1  -1   7 92.8537 6.34512   3
   1  -1  -7 84.5957 6.37480   2
   1  -1  -7 89.1123 3.55897   4
  -1   1   7 93.5853 6.55861   2
   1   1  -7 81.9022 6.67465   2
   0  -1  -7 1708.13 21.8858   2
   0  -1  -7 1711.12 21.7963   4
   0  -1   7 1690.47 23.3529   3
   0   1  -7 1697.87 25.3603   4
   0   1  -7 1738.83 23.7088   3
   0   1   7 1752.65 20.9850   4
  -1  -1  -7 561.673 16.1747   4
   1  -1   7 598.049 16.2853   4
  -1   1  -7 567.384 14.4571   3
   1   1   7 611.035 16.0110   4
  -2  -1  -7 90.8444 7.41974   2
  -2  -1  -7 93.3864 8.81382   4
   2  -1   7 101.772 7.87519   4
  -2   1  -7 82.1969 7.96408   4
   2   1   7 96.8272 8.31567   4
  -3  -1  -7 17.3527 5.47293   2
  -3  -1  -7 10.1202 5.60528   4
   3  -1   7 13.4037 4.43434   4
  -3   1  -7 8.51261 4.90671   2
   3   1   7 10.7733 4.40284   4
  -3   1  -7 10.6279 5.08037   4
   4  -1   7 21.1423 6.15179   4
  -4  -1  -7 26.0687 8.54227   4
  -4  -1  -7 29.5348 7.91434   2
  -4   1  -7 24.7600 7.96222   4
  -4   1  -7 37.8555 9.20801   2
   5  -1   7 33.7377 9.78500   4
  -5  -1  -7 28.0237 9.30241   4
  -5  -1  -7 29.8543 8.88108   2
  -5   1  -7 31.6942 11.0267   4
  -5   1  -7 36.2744 10.6157   2
  -6  -1  -7 2.91940 5.99211   4
  -6  -1  -7 15.8886 7.15384   2
  -6  -1  -7 3.95147 5.24376   5
  -6   1  -7 13.0235 6.61759   2
  -6   1  -7 10.6730 5.90801   4
  -6  -2   7 2.70001 5.52272   2
   6  -2  -7 4.36898 3.74887   4
  -6   2   7 -2.0374 5.28887   2
   5  -2  -7 13.8915 4.41348   4
   5   2  -7 21.8630 7.43035   2
  -5   2   7 24.5884 8.48467   2
  -4  -2   7 63.5608 10.7018   2
   4  -2  -7 52.6206 5.36983   4
   4  -2  -7 59.9377 11.0230   2
   4   2  -7 64.2099 11.5632   2
  -4   2   7 55.5052 10.3942   2
   4   2  -7 43.3455 9.05079   4
   3  -2  -7 65.8748 10.0615   2
   3  -2  -7 52.5619 3.83037   4
  -3  -2   7 55.2976 9.00027   2
  -3   2   7 66.3071 10.2310   2
   3   2  -7 55.0360 7.15669   5
   3   2  -7 62.2691 9.65221   2
   2  -2  -7 951.479 29.0642   2
   2  -2  -7 879.583 15.4129   5
  -2  -2   7 875.324 22.7225   2
  -2   2   7 922.607 28.1840   2
   2   2  -7 874.336 21.4696   5
   2   2  -7 855.261 23.2641   2
  -1  -2   7 2010.55 31.3454   3
   1  -2  -7 1941.46 27.4730   5
   1  -2  -7 1880.00 28.3425   2
   1   2  -7 1917.05 31.1851   2
  -1   2   7 1978.98 27.6195   2
   1   2  -7 1960.63 32.3758   5
   0  -2  -7 1907.95 21.7424   2
   0  -2   7 1938.40 29.4240   3
   0  -2  -7 1958.21 24.8558   4
   0   2   7 1915.14 23.1656   4
   0   2  -7 1922.63 29.3470   3
   0   2  -7 1891.87 30.4071   4
   1  -2   7 1115.97 23.9257   4
   1  -2   7 1119.51 23.2139   3
  -1  -2  -7 1171.91 24.7959   4
  -1   2  -7 1145.59 25.2304   4
  -1   2  -7 1204.90 24.0089   3
   1   2   7 1128.80 23.2018   4
   2  -2   7 304.735 13.6100   4
  -2  -2  -7 277.258 14.7586   4
  -2  -2  -7 281.939 10.8487   2
  -2   2  -7 278.126 12.9378   3
  -2   2  -7 283.396 13.8611   4
  -3  -2  -7 17.5252 4.88610   2
  -3  -2  -7 17.2759 5.98009   4
   3  -2   7 12.3287 4.80713   4
  -3   2  -7 5.20079 5.01488   2
  -3   2  -7 12.1064 5.21517   4
  -3   2  -7 18.4497 5.49745   3
   3   2   7 18.3731 6.39548   4
  -4  -2  -7 39.6383 8.64662   5
  -4  -2  -7 34.7531 9.24513   4
   4  -2   7 34.3762 8.34782   4
  -4  -2  -7 32.6988 7.87221   2
  -4   2  -7 40.3854 10.0880   2
  -4   2  -7 51.0948 10.1130   4
  -5  -2  -7 45.7614 9.81831   2
  -5  -2  -7 38.0686 9.01794   5
  -5   2  -7 30.7312 9.60425   2
  -5   2  -7 39.5967 10.2236   4
   5  -3  -7 14.3916 3.50541   4
  -5  -3   7 23.3471 7.25212   2
  -5   3   7 8.95120 7.39224   2
   4  -3  -7 24.9683 7.20296   2
  -4  -3   7 36.0579 8.37017   2
   4  -3  -7 33.2699 3.55319   4
   4   3  -7 26.6428 6.34718   5
   4   3  -7 48.4845 9.35686   2
  -4   3   7 38.3229 9.23158   2
   4   3  -7 46.3427 9.42566   4
   3  -3  -7 28.2479 7.56390   2
  -3  -3   7 40.7290 7.91874   2
   3   3  -7 23.9578 5.96499   5
  -3   3   7 29.0015 7.03757   2
   3   3  -7 17.5202 6.00524   2
   2  -3  -7 0.03098 2.42166   5
   2  -3  -7 1.51938 2.93698   2
  -2  -3   7 -1.6238 2.93857   3
  -2   3   7 5.81753 3.54804   2
   2   3  -7 8.19579 4.01636   5
   2   3  -7 1.12283 2.78437   2
   1  -3  -7 210.090 11.0683   5
  -1  -3   7 201.741 11.1140   3
   1  -3  -7 191.717 9.29740   2
  -1   3   7 205.640 7.12518   3
   1   3  -7 193.616 11.9932   5
   1   3  -7 204.592 10.9001   2
  -1   3   7 204.467 8.93734   2
   0  -3   7 23.3504 5.00523   3
   0  -3  -7 24.9326 2.95533   2
   0   3   7 29.6311 4.48342   4
   0   3  -7 25.2831 5.80440   5
   0   3  -7 21.5713 5.09308   4
   0   3  -7 25.3201 5.46473   3
  -1  -3  -7 691.246 12.5947   3
  -1  -3  -7 683.265 22.5133   5
   1  -3   7 645.660 19.7246   3
  -1   3  -7 680.593 20.3018   3
   1   3   7 660.403 19.2565   4
  -1   3  -7 665.756 20.2036   4
   2  -3   7 124.867 9.80293   4
  -2  -3  -7 122.421 11.0523   5
  -2  -3  -7 128.437 6.06974   2
  -2   3  -7 128.676 10.2327   4
  -2   3  -7 125.526 9.60767   3
   2   3   7 131.246 10.6671   4
   3  -3   7 680.282 23.3900   4
  -3  -3  -7 664.921 18.4037   2
  -3  -3  -7 659.292 25.3870   5
  -3   3  -7 683.735 27.3279   2
  -3   3  -7 683.884 24.6571   4
  -3   3  -7 697.830 24.1999   3
   3   3   7 669.981 25.9508   4
   4  -3   7 132.989 12.0013   4
  -4  -3  -7 107.399 14.5329   5
  -4  -3  -7 112.446 9.98449   2
  -4   3  -7 131.125 12.6875   4
   4   3   7 107.930 11.9140   4
  -4   3  -7 133.418 17.7675   2
  -5  -3  -7 26.0542 10.3295   5
  -5  -3  -7 24.2605 6.85687   2
  -5   3  -7 33.8685 9.05031   4
  -5   3  -7 15.7910 8.13760   2
  -5  -4   7 16.0275 6.41966   2
  -5   4   7 -4.4188 5.76052   2
  -4  -4   7 39.3101 8.29273   2
  -4  -4   7 42.4828 9.79000   3
  -4   4   7 35.5865 8.88027   2
   4   4  -7 45.6227 8.23171   5
   4   4  -7 38.7276 9.39491   2
   3  -4  -7 69.4116 10.8326   2
  -3  -4   7 63.6641 10.3807   3
   3   4  -7 60.1383 9.99212   5
   3   4  -7 68.7564 10.7456   2
  -3   4   7 70.8675 10.8265   2
   2  -4  -7 75.7624 7.77746   5
  -2  -4   7 83.3670 9.42967   3
   2  -4  -7 73.9129 7.90125   2
  -2   4   7 72.5760 7.89034   2
   2   4  -7 86.8119 9.64277   5
   2   4  -7 76.3259 8.22194   2
  -2   4   7 66.3561 6.30081   3
   1  -4  -7 30.0223 6.47756   5
   1  -4  -7 32.9024 5.05708   2
  -1  -4   7 37.2254 7.34385   3
   1   4  -7 32.0377 5.98260   2
   1   4  -7 39.8321 8.00003   5
  -1   4   7 30.5139 3.11285   4
  -1   4   7 28.4260 4.28545   3
  -1   4   7 34.4745 4.94567   2
   0  -4  -7 133.863 11.2923   5
   0  -4   7 121.436 10.0033   3
   0   4  -7 119.250 9.64867   4
   0   4   7 137.603 8.27855   4
   0   4  -7 137.235 11.1744   5
   0   4  -7 121.893 9.77667   3
   1  -4   7 21.9123 6.12452   3
  -1  -4  -7 31.3739 4.43187   3
  -1  -4  -7 29.9838 7.52642   5
  -1   4  -7 19.5777 6.31663   5
  -1   4  -7 31.3823 6.64951   3
  -1   4  -7 29.5254 6.87922   4
   1   4   7 36.9759 6.86443   4
  -2  -4  -7 180.490 9.51785   3
  -2  -4  -7 169.786 13.7434   5
  -2   4  -7 176.022 12.1805   3
  -2   4  -7 175.275 12.0332   4
   2   4   7 170.025 12.8445   4
  -3  -4  -7 122.737 12.8009   5
  -3  -4  -7 144.188 7.15830   2
   3  -4   7 134.339 11.2312   4
   3   4   7 127.866 12.5347   4
  -3   4  -7 150.935 12.3862   4
  -3   4  -7 123.836 13.5194   2
  -4  -4  -7 1.72688 5.68214   5
  -4  -4  -7 8.55865 3.55582   2
  -4   4  -7 11.4093 5.57638   4
  -4   4  -7 24.7532 8.70124   2
  -5  -4  -7 3.57597 3.55452   2
  -5  -4  -7 4.73782 5.84366   5
  -5   4  -7 7.25716 6.09720   2
  -5   4  -7 14.9997 5.77176   4
  -4  -5   7 3.37692 4.82407   3
   4   5  -7 16.4187 8.26647   2
  -4   5   7 3.95821 5.15635   2
  -4   5   7 10.4804 4.01283   3
  -3  -5   7 36.8747 8.73280   3
  -3   5   7 28.7863 7.24581   2
   3   5  -7 33.3040 7.53369   2
  -3   5   7 23.0064 5.53503   3
   3   5  -7 50.9565 9.65168   5
   2  -5  -7 36.1861 7.52396   5
  -2  -5   7 37.9389 8.47139   3
   2   5  -7 35.0598 7.13875   2
   2   5  -7 41.6024 9.00189   5
  -2   5   7 30.1615 1.75481   4
  -2   5   7 36.9659 6.94276   2
  -2   5   7 34.3606 6.27438   3
  -1  -5   7 397.072 18.8714   3
   1  -5  -7 362.956 18.8982   5
  -1   5   7 351.675 11.9353   2
   1   5  -7 384.494 16.5080   2
  -1   5   7 357.004 11.8552   4
  -1   5   7 368.910 13.0142   3
   1   5  -7 413.414 21.5225   5
   0  -5  -7 292.230 17.5679   5
   0  -5   7 272.598 15.8088   3
   0   5  -7 269.835 15.2143   3
   0   5  -7 284.396 17.8787   5
   0   5  -7 299.249 16.5452   4
   0   5   7 263.227 12.7133   4
  -1  -5  -7 3.07670 4.44776   5
   1  -5   7 10.3835 5.76174   3
  -1  -5  -7 13.6014 3.92296   3
  -1   5  -7 9.70087 5.22769   3
  -1   5  -7 7.97973 5.35814   4
  -1   5  -7 12.8198 4.91610   5
   1   5   7 5.90042 3.83820   4
  -2  -5  -7 21.6551 4.97973   3
  -2  -5  -7 29.2477 8.40193   5
   2   5   7 36.9664 8.23715   4
  -2   5  -7 33.5549 8.01337   4
  -2   5  -7 25.6556 6.73849   5
  -3  -5  -7 16.1273 5.55631   3
   3   5   7 36.7762 7.91064   4
  -3   5  -7 25.5773 6.98475   4
  -3   5  -7 18.4283 8.05694   2
  -4  -5  -7 36.4557 10.0794   5
  -4  -5  -7 19.3512 3.59186   2
  -4   5  -7 20.3376 8.71391   2
  -4   5  -7 21.7715 5.52738   5
  -4   5  -7 25.9220 7.34168   4
  -4  -6   7 48.1006 10.5789   3
  -4   6   7 5.45430 5.49638   2
  -3  -6   7 20.2773 7.17373   3
   3   6  -7 30.0926 6.93091   2
  -3   6   7 13.5085 4.40850   3
  -3   6   7 19.5299 6.59109   2
   2  -6  -7 7.48743 5.30929   5
  -2  -6   7 14.3905 6.60010   3
  -2   6   7 8.20553 1.94999   4
   2   6  -7 13.9329 4.14299   2
  -2   6   7 7.60126 4.06751   2
   2   6  -7 22.5046 6.64980   5
  -2   6   7 8.69848 2.32876   4
  -2   6   7 13.9958 4.91780   3
  -1  -6   7 10.4437 5.66195   3
   1  -6  -7 5.12365 4.99290   5
  -1   6   7 9.34050 2.91194   2
   1   6  -7 12.0384 4.66269   2
  -1   6   7 11.4883 3.28989   4
  -1   6   7 2.80975 2.69155   3
   0  -6   7 95.3149 10.3747   3
   0  -6  -7 86.1391 13.4389   5
   0   6  -7 98.1679 10.3402   3
   0   6  -7 95.3200 11.1305   4
   0   6   7 84.4658 8.24867   4
   1  -6   7 7.15292 6.21735   3
  -1  -6  -7 10.6680 3.97858   3
  -1  -6  -7 12.8928 5.76748   5
  -1   6  -7 9.43623 5.42598   4
   1   6   7 11.3514 4.71307   4
  -1   6  -7 10.9206 5.55044   3
  -1   6  -7 18.0728 5.95792   5
  -2  -6  -7 64.0131 13.4450   5
  -2  -6  -7 60.3115 8.25652   3
  -2   6  -7 95.8699 14.2609   2
   2   6   7 108.410 11.2803   4
  -2   6  -7 83.4949 12.7332   5
  -2   6  -7 73.2250 11.5135   4
  -3  -6  -7 4.39489 4.06273   5
  -3  -6  -7 1.20645 3.85704   3
  -3  -7   7 12.8202 7.68809   3
   3   7  -7 14.3256 5.65279   2
  -3   7   7 11.6482 5.67113   2
   2  -7  -7 12.0123 6.77413   5
  -2  -7   7 14.4651 7.67580   3
  -2   7   7 32.3083 3.40650   4
  -2   7   7 23.4207 5.54837   2
  -2   7   7 27.2652 6.14733   3
  -2   7   7 32.9301 3.68748   4
   2   7  -7 45.6300 8.71143   2
   1  -7  -7 14.3577 10.1072   5
  -1  -7   7 16.3844 7.02178   3
   1   7  -7 29.8261 6.48179   2
  -1   7   7 29.3408 6.01714   3
  -1   7   7 23.3313 4.83212   4
  -1   7   7 18.8453 2.99389   2
  -1   7   7 29.4570 5.95970   4
   0  -7   7 50.0795 10.6848   3
   0   7  -7 59.6105 11.0264   4
   0   7   7 72.3696 7.81960   4
   1  -7   7 -6.4886 3.52627   3
  -1  -7  -7 9.02774 7.30724   5
  -1  -7  -7 5.09171 2.85215   3
   1   7   7 12.1939 3.50329   4
  -1   7  -7 0.66385 4.25196   4
  -2  -7  -7 3.40424 3.51089   3
  -2  -7  -7 7.73861 6.48688   5
  -2   7  -7 5.03732 4.52645   2
   2   7   7 24.5242 7.89814   4
  -6   0   8 174.402 18.0376   2
  -5   0   8 21.0664 7.63605   2
   5   0  -8 14.2353 5.38446   4
  -4   0   8 5.02760 4.29250   2
   4   0  -8 6.81437 4.96660   2
   4   0  -8 10.8897 4.41450   4
   3   0  -8 34.9095 7.58297   2
   3   0  -8 20.1093 4.75538   4
  -3   0   8 21.9391 6.00516   2
  -2   0   8 -0.1782 2.83251   2
   2   0  -8 0.67259 3.14627   2
   1   0  -8 10.8620 3.38007   2
  -1   0   8 11.0681 3.95335   2
   1   0  -8 8.45762 2.73261   4
   0   0   8 384.660 9.00047   3
   0   0  -8 390.630 11.4010   4
   0   0   8 386.529 11.1639   4
   1   0   8 10.3934 3.68966   4
  -1   0  -8 13.8168 4.26244   4
  -1   0  -8 14.7525 3.06051   3
   2   0   8 4.53418 4.14839   4
  -2   0  -8 2.95535 3.44538   4
  -3   0  -8 9.31945 4.90129   4
   3   0   8 8.05624 4.49425   4
  -3   0  -8 7.19312 5.33483   2
  -4   0  -8 225.995 16.3244   2
  -4   0  -8 233.200 17.3866   4
   4   0   8 232.726 15.7557   4
  -5   0  -8 154.674 15.5877   2
  -5   0  -8 172.161 17.5826   4
  -6  -1   8 16.2808 7.89667   2
   6  -1  -8 35.8977 7.22171   4
  -6   1   8 23.5678 7.64594   2
   5  -1  -8 47.0740 7.52680   4
  -5  -1   8 45.5151 10.5206   2
   5   1  -8 47.2605 8.86324   4
  -5   1   8 48.0043 10.8506   2
  -4  -1   8 -0.0420 3.98982   2
   4  -1  -8 0.74092 3.01373   4
   4  -1  -8 4.36810 5.04943   2
   4   1  -8 1.79470 3.84945   2
   4   1  -8 8.30308 4.79140   4
  -4   1   8 -0.2422 4.44325   2
   3  -1  -8 134.226 11.6230   2
  -3  -1   8 129.951 10.8435   2
   3  -1  -8 123.839 7.30252   4
   3   1  -8 127.490 11.1650   2
  -3   1   8 126.736 10.5757   2
   3   1  -8 124.066 6.80394   5
   2  -1  -8 912.976 24.1817   2
  -2  -1   8 911.539 23.5656   2
  -2   1   8 863.838 22.7564   2
   2   1  -8 894.981 18.5568   5
   2   1  -8 959.138 25.6435   2
   1  -1  -8 501.771 14.8896   2
   1  -1  -8 520.080 9.38677   4
  -1  -1   8 516.676 14.1836   3
   1   1  -8 516.574 16.0323   2
  -1   1   8 490.288 14.3803   2
   0  -1   8 1863.53 25.5572   3
   0  -1  -8 1836.13 24.1639   4
   0  -1  -8 1849.98 24.6434   2
   0   1  -8 1875.89 28.1214   4
   0   1   8 1890.10 23.2848   4
   0   1  -8 1914.34 25.9796   3
  -1  -1  -8 759.265 19.3844   4
   1  -1   8 761.665 19.2276   4
   1   1   8 769.867 18.5501   4
  -1   1  -8 759.478 17.2582   3
  -1   1  -8 782.166 19.8216   4
   2  -1   8 299.193 13.7382   4
  -2  -1  -8 304.990 15.1303   4
  -2   1  -8 292.481 14.3319   4
  -2   1  -8 321.349 12.9748   3
  -3  -1  -8 63.7887 9.09053   2
   3  -1   8 61.5362 9.38260   4
  -3  -1  -8 53.3036 9.79429   4
  -3   1  -8 66.2781 10.4080   2
   3   1   8 49.4766 8.97388   4
  -3   1  -8 61.2803 9.62169   4
   4  -1   8 6.89895 4.01212   4
  -4  -1  -8 20.6125 9.02900   4
  -4  -1  -8 11.4048 5.81921   2
  -4   1  -8 4.52452 5.20493   2
  -4   1  -8 5.27907 5.52172   4
  -5  -1  -8 56.6028 11.2303   2
  -5  -1  -8 64.2538 15.9909   4
  -5   1  -8 59.9390 12.0577   4
  -5   1  -8 65.3758 12.8731   2
   5  -2  -8 20.5013 4.71406   4
  -5  -2   8 18.6967 7.67381   2
   4  -2  -8 38.0706 8.71614   2
   4  -2  -8 37.6877 5.21206   4
  -4  -2   8 47.6793 9.79568   2
  -4   2   8 46.6070 9.68675   2
   4   2  -8 44.3637 9.69834   4
   4   2  -8 48.8787 9.96566   2
   3  -2  -8 19.3126 2.74686   4
   3  -2  -8 14.6433 6.58922   2
  -3  -2   8 15.4899 5.62712   2
   3   2  -8 19.8465 5.86517   2
  -3   2   8 13.4028 5.82143   2
   3   2  -8 17.2664 4.33486   5
   2  -2  -8 1214.76 19.1166   5
  -2  -2   8 1202.34 27.0639   3
   2  -2  -8 1200.48 28.2816   2
  -2  -2   8 1232.12 27.9380   2
   2   2  -8 1144.43 25.2502   5
   2   2  -8 1187.39 28.3046   2
  -2   2   8 1221.83 27.3209   2
   1  -2  -8 1487.43 25.8359   2
  -1  -2   8 1453.65 28.4229   3
   1  -2  -8 1546.56 25.2897   5
   1   2  -8 1453.44 28.1776   2
  -1   2   8 1494.06 24.6682   2
   0  -2   8 784.622 19.2154   3
   0  -2  -8 800.418 16.2858   4
   0  -2  -8 794.171 14.7249   2
   0   2   8 771.128 14.7276   4
   0   2  -8 803.543 19.3023   3
   0   2  -8 784.431 20.2513   4
  -1  -2  -8 278.683 12.6428   4
   1  -2   8 263.811 12.1386   4
   1   2   8 295.712 12.1561   4
  -1   2  -8 288.880 12.3270   3
  -1   2  -8 316.040 13.5841   4
  -2  -2  -8 116.266 9.88059   4
  -2  -2  -8 109.301 7.31731   2
   2  -2   8 122.935 9.65132   4
  -2   2  -8 119.700 8.76392   3
   2   2   8 122.962 9.73865   4
  -2   2  -8 117.420 9.74943   4
   3  -2   8 121.546 10.1895   4
  -3  -2  -8 127.645 11.9838   4
  -3  -2  -8 105.357 15.7671   2
  -3   2  -8 121.336 12.1201   2
  -3   2  -8 125.872 11.4146   4
   3   2   8 136.592 11.9068   4
  -3   2  -8 107.608 9.80926   3
  -4  -2  -8 61.1648 9.93703   2
  -4  -2  -8 65.3359 12.2906   4
   4  -2   8 58.5775 9.98413   4
  -4   2  -8 87.0815 13.6416   2
  -4   2  -8 60.6663 11.3015   4
  -5  -2  -8 7.97849 5.29139   5
  -5  -2  -8 6.49862 6.72178   4
  -5  -2  -8 5.47375 5.17357   2
  -5   2  -8 -0.6742 5.00236   2
   5  -3  -8 27.4398 4.17740   4
  -5  -3   8 24.2114 8.04276   2
  -5   3   8 39.4883 10.0183   2
   4  -3  -8 81.0195 4.10455   4
  -4  -3   8 84.0678 12.1685   2
   4  -3  -8 105.855 17.2232   2
  -4   3   8 98.2583 13.7632   2
   4   3  -8 104.977 24.3158   4
   4   3  -8 121.268 15.6717   2
   4   3  -8 106.753 9.26537   5
   3  -3  -8 74.3660 11.1144   2
  -3  -3   8 84.3099 11.1891   2
  -3  -3   8 74.4897 10.8381   3
   3   3  -8 72.3232 8.04924   5
  -3   3   8 82.1354 11.3079   2
   3   3  -8 74.3475 10.9697   2
   2  -3  -8 92.5531 7.11823   5
   2  -3  -8 88.7498 8.34803   2
  -2  -3   8 86.1126 8.79951   3
  -2   3   8 98.8152 8.43028   2
   2   3  -8 94.0050 8.75129   2
   2   3  -8 90.2841 9.96616   5
   1  -3  -8 22.1474 4.38006   2
  -1  -3   8 23.9265 5.44148   3
   1  -3  -8 31.6391 5.87583   5
  -1   3   8 28.0185 4.58807   2
   1   3  -8 31.3666 7.31763   5
  -1   3   8 23.6530 3.06994   3
   0  -3  -8 167.824 6.37561   2
   0  -3  -8 169.819 11.1744   5
   0  -3   8 183.011 10.9547   3
   0   3  -8 178.953 10.8281   4
   0   3   8 170.974 7.91474   4
   0   3  -8 164.147 10.2911   3
  -1  -3  -8 241.784 7.01035   3
  -1  -3  -8 228.290 13.3753   5
   1  -3   8 246.007 12.7738   3
  -1  -3  -8 223.107 4.95778   2
  -1  -3  -8 228.226 5.29963   2
   1   3   8 249.453 11.9910   4
  -1   3  -8 215.939 12.2485   4
  -1   3  -8 212.402 11.9412   3
   2  -3   8 361.422 16.4958   4
  -2  -3  -8 386.989 18.8628   5
  -2  -3  -8 368.454 10.4050   2
   2   3   8 356.109 16.6783   4
  -2   3  -8 383.474 17.2367   4
  -2   3  -8 379.255 16.7482   3
  -3  -3  -8 560.228 17.0743   2
   3  -3   8 584.401 22.4733   4
  -3  -3  -8 575.161 24.3065   5
  -3   3  -8 557.179 22.0920   3
  -3   3  -8 546.727 22.8290   4
  -3   3  -8 550.583 25.3263   2
   3   3   8 605.553 24.7994   4
  -4  -3  -8 141.746 14.0121   5
  -4  -3  -8 134.362 10.8395   2
  -4   3  -8 149.598 13.5147   4
  -4   3  -8 172.385 19.6556   2
   4   3   8 163.669 14.3904   4
  -5  -3  -8 29.1227 8.50294   5
  -5  -3  -8 45.3094 9.10403   2
  -5   3  -8 47.6134 10.7348   4
  -5   3  -8 51.8065 12.6487   2
  -5  -4   8 29.9330 7.90312   2
  -5   4   8 12.4600 6.59780   2
  -4  -4   8 12.8682 6.50960   3
  -4  -4   8 12.2928 6.15436   2
  -4   4   8 11.0477 6.11739   2
   4   4  -8 10.3130 4.84582   5
   4   4  -8 17.3138 7.23536   2
  -3  -4   8 19.3513 7.03515   3
   3  -4  -8 28.2351 7.10223   2
   3   4  -8 21.1907 6.70440   2
   3   4  -8 27.4405 7.61222   5
  -3   4   8 28.9591 7.36145   2
   2  -4  -8 120.578 10.2662   2
  -2  -4   8 103.732 10.5305   3
   2  -4  -8 127.641 11.6699   5
  -2   4   8 118.833 9.69673   2
  -2   4   8 97.5113 7.27252   3
   2   4  -8 126.119 10.5736   2
   2   4  -8 129.265 11.6760   5
   1  -4  -8 454.599 18.6035   5
   1  -4  -8 445.654 14.0056   2
  -1  -4   8 435.029 18.6947   3
  -1   4   8 448.532 8.93097   4
   1   4  -8 458.204 20.8588   5
  -1   4   8 475.846 12.0846   3
   1   4  -8 436.050 17.2379   2
  -1   4   8 458.299 13.2585   2
   0  -4   8 85.4983 8.72606   3
   0  -4  -8 90.5777 9.95232   5
   0   4  -8 82.0379 8.98509   4
   0   4   8 85.7612 6.71571   4
   0   4  -8 82.5275 7.98692   3
   0   4  -8 100.748 10.3362   5
  -1  -4  -8 201.951 7.80196   3
   1  -4   8 194.270 12.7979   3
  -1  -4  -8 175.042 13.3199   5
  -1   4  -8 195.266 12.4112   3
  -1   4  -8 189.141 12.7915   4
   1   4   8 185.690 11.6282   4
  -1   4  -8 203.647 13.9552   5
  -2  -4  -8 345.177 19.8955   5
  -2  -4  -8 386.841 13.1436   3
  -2   4  -8 375.594 18.1613   4
  -2   4  -8 370.090 18.1184   3
   2   4   8 361.471 18.2542   4
  -3  -4  -8 255.714 18.6516   5
  -3  -4  -8 252.058 9.05764   2
   3  -4   8 235.807 15.1855   4
  -3   4  -8 256.891 18.9319   2
  -3   4  -8 265.495 16.6358   4
   3   4   8 251.112 16.9861   4
  -4  -4  -8 71.5390 13.1653   5
  -4  -4  -8 60.1925 9.76911   2
  -4   4  -8 61.7870 11.2140   4
  -5  -4  -8 4.13927 5.84964   5
  -5  -4  -8 -5.1483 3.01091   2
  -5   4  -8 23.5487 7.39415   4
  -5   4  -8 -4.4802 6.37123   2
  -4  -5   8 2.87720 5.12236   3
   4  -5  -8 -6.1543 4.10084   2
  -4   5   8 6.97630 5.76276   2
   4   5  -8 2.91347 4.39652   2
  -4   5   8 4.28331 3.07825   3
  -3  -5   8 3.66930 4.87790   3
   3  -5  -8 -6.0213 2.74227   2
   3   5  -8 2.78884 3.72859   5
  -3   5   8 7.64074 4.09284   2
   3   5  -8 -4.7215 3.13621   2
  -3   5   8 6.17233 3.17480   3
  -2  -5   8 58.2128 10.2439   3
   2  -5  -8 57.2375 9.55591   5
   2   5  -8 54.4663 9.90542   5
  -2   5   8 66.8682 9.10038   2
   2   5  -8 82.3596 10.9595   2
   1  -5  -8 118.914 11.8268   5
  -1  -5   8 97.5854 10.8516   3
  -1   5   8 107.688 7.16991   3
  -1   5   8 103.223 6.08517   4
   1   5  -8 131.433 12.5697   5
  -1   5   8 118.070 7.16280   2
   1   5  -8 123.778 10.1939   2
   0  -5   8 -0.4949 4.45696   3
   0   5  -8 6.67741 4.26885   3
   0   5  -8 5.50570 3.74995   5
   0   5   8 14.2889 4.15845   4
   0   5  -8 -2.6454 3.91609   4
  -1  -5  -8 3.95909 2.68878   3
   1  -5   8 -0.3071 4.35638   3
  -1  -5  -8 2.15822 4.62301   5
  -1   5  -8 3.94564 6.58404   3
   1   5   8 4.82074 3.44703   4
  -1   5  -8 -3.3343 3.86523   4
  -1   5  -8 1.00067 4.18269   5
  -2  -5  -8 47.5927 10.8581   5
  -2  -5  -8 64.2318 6.45989   3
   2   5   8 85.1598 12.1794   4
  -2   5  -8 74.1435 12.3133   5
  -2   5  -8 72.4962 11.3335   4
  -3  -5  -8 1.60088 3.10031   3
  -3  -5  -8 -3.8280 3.71406   5
   3   5   8 16.6071 5.10383   4
  -3   5  -8 -0.0280 3.53550   4
  -3   5  -8 2.71923 4.13227   5
  -4  -5  -8 5.00196 5.77805   5
  -4  -5  -8 5.06143 1.82078   2
  -4   5  -8 -4.8250 4.31725   2
  -4   5  -8 5.32506 4.80287   5
  -4   5  -8 -0.1149 3.14165   4
  -4  -6   8 16.0255 7.57237   3
  -4   6   8 17.5035 10.6709   2
  -4   6   8 18.9259 5.19692   3
  -3  -6   8 12.3801 6.65613   3
  -3   6   8 17.1682 4.38235   3
   3   6  -8 11.8330 6.08385   2
  -3   6   8 13.8740 5.50743   2
  -2  -6   8 27.5996 8.07605   3
   2  -6  -8 17.6670 6.22107   5
  -2   6   8 14.6978 4.53107   3
  -2   6   8 14.8866 4.90301   2
   2   6  -8 22.4882 6.17092   2
   2   6  -8 31.8861 9.57238   5
  -1  -6   8 44.6970 9.59625   3
   1  -6  -8 37.3813 9.26539   5
   1   6  -8 40.4953 11.2289   5
  -1   6   8 37.0980 6.11935   3
   1   6  -8 35.2880 7.32810   2
  -1   6   8 44.0883 4.89615   4
  -1   6   8 36.5060 4.18568   2
   0  -6   8 2.87670 3.61174   3
   0  -6  -8 18.3284 8.06188   5
   0   6  -8 13.2736 6.08474   4
   0   6  -8 12.0857 4.84328   3
   0   6   8 19.6231 7.86267   4
  -1  -6  -8 7.07056 3.37186   3
  -1  -6  -8 4.19105 4.79613   5
   1   6   8 11.2128 4.14327   4
  -1   6  -8 11.6178 5.03056   5
  -1   6  -8 8.44912 5.77110   4
  -1   6  -8 5.54606 4.79182   3
  -2  -6  -8 43.7738 7.04900   3
  -2   6  -8 45.4893 9.63587   4
  -3  -6  -8 -1.4479 2.98270   3
  -3  -6  -8 -5.9906 3.37429   5
  -3   6  -8 -1.0567 5.19636   2
  -3   6  -8 5.48964 4.40770   4
  -2  -7   8 20.7379 7.84284   3
   2  -7  -8 25.1056 8.18787   5
  -2   7   8 20.1879 5.05754   3
  -2   7   8 23.5010 5.16117   2
  -2   7   8 25.6937 2.92527   4
   2   7  -8 25.3586 6.28970   2
  -1  -7   8 24.6835 8.37259   3
   1  -7  -8 25.0677 7.69257   5
  -1   7   8 13.9697 2.28643   2
  -1   7   8 14.4831 4.18786   4
   1   7  -8 24.7156 6.26735   2
  -1   7   8 22.9113 5.01924   3
   0  -7   8 4.86473 5.07285   3
   0  -7  -8 3.07813 5.95787   5
   0   7   8 5.19506 3.42501   4
   0   7  -8 3.10653 4.81267   4
   1  -7   8 1.92374 5.36925   3
  -1  -7  -8 -6.9252 5.12142   5
  -1  -7  -8 2.17993 2.76807   3
  -1   7  -8 7.49651 6.32693   4
  -2  -7  -8 -1.8922 5.67556   5
  -2  -7  -8 2.43425 3.01728   3
  -2   7  -8 6.51290 5.33362   2
  -2   7  -8 5.41746 4.79158   4
  -6   0   9 87.2847 14.9962   2
   5   0  -9 10.1815 4.35657   4
  -5   0   9 0.16417 5.12376   2
  -4   0   9 543.201 24.0396   2
   4   0  -9 523.140 19.5719   4
   3   0  -9 36.9351 7.56382   2
  -3   0   9 48.1063 8.24407   2
   3   0  -9 48.8225 5.79705   4
  -2   0   9 172.202 10.8863   2
  -1   0   9 52.5565 4.66311   3
   1   0  -9 54.0419 4.65353   4
  -1   0   9 46.9317 6.70693   2
   1   0  -9 57.4861 7.21845   2
   0   0  -9 185.448 8.59853   4
   0   0   9 192.091 6.85848   3
   0   0   9 176.679 8.18460   4
   0   0  -9 177.755 6.63891   3
   1   0   9 47.3743 6.68097   4
  -1   0  -9 43.5597 6.67472   4
  -1   0  -9 42.6272 4.21021   3
  -2   0  -9 202.800 12.2463   4
   2   0   9 185.879 11.2254   4
  -3   0  -9 30.6010 7.98759   4
  -3   0  -9 20.7827 6.57598   2
   3   0   9 22.3781 5.99252   4
  -4   0  -9 50.0306 11.4643   4
  -4   0  -9 71.9667 11.9859   2
  -5   0  -9 7.54085 6.52176   4
  -6  -1   9 25.8179 9.36612   2
   6  -1  -9 19.4817 6.21385   4
  -6   1   9 22.6379 8.31514   2
  -5  -1   9 59.4157 12.3750   2
   5  -1  -9 43.0813 7.33029   4
   5   1  -9 52.3371 9.38768   4
   4  -1  -9 26.3666 5.52431   4
   4  -1  -9 33.0339 8.55968   2
  -4  -1   9 28.4802 7.88653   2
   4   1  -9 21.5372 6.93105   2
   4   1  -9 30.8661 7.47292   4
  -4   1   9 24.8867 7.89525   2
   3  -1  -9 53.6088 5.27409   4
   3  -1  -9 56.4570 9.50166   2
  -3  -1   9 55.8131 9.08067   2
   3   1  -9 59.7287 9.75510   2
   3   1  -9 60.9238 5.34615   5
  -3   1   9 58.4769 9.72995   2
  -2  -1   9 62.6705 8.53580   2
   2  -1  -9 64.9219 7.34097   2
  -2   1   9 59.8149 8.11040   2
   2   1  -9 57.9325 8.23990   2
   2   1  -9 52.5759 5.35545   5
   1  -1  -9 260.757 11.3256   2
   1  -1  -9 242.816 7.21418   4
  -1  -1   9 258.043 10.5318   3
   1   1  -9 255.066 12.0153   2
  -1   1   9 246.731 10.7506   2
   0  -1  -9 117.098 6.74609   4
   0  -1   9 114.959 6.88705   3
   0   1   9 114.379 6.34458   4
   0   1  -9 118.572 7.58146   4
   0   1  -9 114.608 6.94254   3
  -1  -1  -9 446.771 15.4977   4
  -1  -1  -9 409.578 9.26352   3
   1  -1   9 425.484 15.0526   4
  -1   1  -9 398.560 13.4447   3
   1   1   9 418.812 14.1887   4
   2  -1   9 62.4395 8.80375   4
  -2  -1  -9 37.5082 7.41039   4
   2   1   9 45.9121 7.78079   4
  -2   1  -9 37.7857 7.44862   4
  -2   1  -9 47.6178 7.01896   3
  -3  -1  -9 85.9792 12.3687   4
   3  -1   9 90.0479 9.42061   4
  -3  -1  -9 95.8320 9.65441   2
  -3   1  -9 108.099 11.2182   4
   3   1   9 93.0608 9.77266   4
  -3   1  -9 96.7826 12.7862   2
  -4  -1  -9 2.11777 3.66776   4
  -4  -1  -9 5.07028 5.06529   2
  -4   1  -9 -2.0869 3.45511   4
  -4   1  -9 5.43189 5.78112   2
  -5  -1  -9 4.58251 5.97777   2
  -5  -1  -9 8.14012 6.58446   4
  -5   1  -9 10.5002 6.57700   4
   5  -2  -9 29.6287 5.18620   4
  -5   2   9 25.2395 9.23734   2
   4  -2  -9 38.4575 4.36299   4
  -4  -2   9 31.5867 8.62465   2
   4   2  -9 45.0757 8.80752   4
  -4   2   9 46.3080 10.2649   2
   4   2  -9 27.1954 7.98731   2
   4   2  -9 37.6718 5.87196   5
   3  -2  -9 74.1260 3.43271   4
  -3  -2   9 88.1429 9.77296   2
   3  -2  -9 92.7309 12.0834   2
   3   2  -9 72.4724 7.09042   5
   3   2  -9 90.1855 12.1715   2
  -3   2   9 87.0130 9.62756   2
  -2  -2   9 217.338 12.1637   3
  -2  -2   9 211.544 12.4208   2
   2  -2  -9 190.790 8.14999   5
   2  -2  -9 204.383 12.3307   2
   2   2  -9 206.072 12.4733   2
  -2   2   9 214.936 11.9161   2
   2   2  -9 207.846 11.3189   5
   1  -2  -9 81.4554 3.28043   4
   1  -2  -9 88.2638 7.10286   2
  -1  -2   9 88.7968 7.67056   3
   1   2  -9 72.8261 7.43967   2
  -1   2   9 78.2383 6.48966   2
   0  -2   9 326.305 12.9561   3
   0  -2  -9 301.046 9.81454   2
   0  -2  -9 332.625 11.0733   4
   0   2  -9 317.756 13.5359   4
   0   2   9 309.512 9.75305   4
   0   2  -9 309.874 12.5709   3
  -1  -2  -9 152.950 9.83758   4
   1  -2   9 169.712 10.7008   4
   1  -2   9 154.904 9.60302   3
  -1   2  -9 164.491 10.4032   4
   1   2   9 170.360 9.58273   4
  -1   2  -9 152.160 9.49173   3
   2  -2   9 9.86818 4.09459   4
  -2  -2  -9 7.58040 4.34495   4
  -2  -2  -9 3.62302 2.80898   2
   2   2   9 2.68133 3.31214   4
  -2   2  -9 6.09647 3.83502   3
  -2   2  -9 4.03143 4.06865   4
   3  -2   9 340.009 17.2593   4
  -3  -2  -9 341.211 15.4609   2
  -3  -2  -9 366.360 19.9039   4
  -3   2  -9 348.724 19.3685   2
   3   2   9 333.432 18.1533   4
  -3   2  -9 347.200 16.7656   3
  -3   2  -9 352.430 18.6936   4
  -4  -2  -9 83.2090 11.4898   2
  -4  -2  -9 50.6472 11.4346   4
  -4   2  -9 54.3468 10.5236   3
  -4   2  -9 74.5941 12.8168   4
  -4   2  -9 77.6312 13.4598   2
   4   2   9 76.0359 14.0616   4
  -5  -2  -9 66.8425 11.4445   2
  -5  -2  -9 61.1387 13.5736   5
  -5  -2  -9 62.3530 13.5908   4
  -5   2  -9 65.3777 14.0694   2
  -5   2  -9 50.7454 12.4450   4
   5  -3  -9 9.81309 2.65984   4
  -5  -3   9 7.46349 6.75199   2
  -5   3   9 10.6014 6.87085   2
   4  -3  -9 71.1972 12.6628   2
  -4  -3   9 105.574 11.7335   2
   4   3  -9 117.170 9.91177   5
  -4   3   9 110.378 12.6471   2
   4   3  -9 120.152 19.1611   2
   3  -3  -9 264.580 16.2836   2
  -3  -3   9 256.287 15.8252   3
  -3   3   9 265.036 15.7885   2
   3   3  -9 253.233 16.2532   2
   3   3  -9 254.028 14.3196   5
  -2  -3   9 114.763 10.1331   3
   2  -3  -9 131.987 10.3766   2
   2  -3  -9 119.297 8.04934   5
   2   3  -9 116.845 10.0476   5
  -2   3   9 110.260 8.98752   2
   2   3  -9 138.030 10.7870   2
  -1  -3   9 240.742 13.0382   3
   1  -3  -9 247.314 12.4390   5
   1  -3  -9 238.439 10.8356   2
   1   3  -9 243.497 12.9631   2
  -1   3   9 258.913 10.4440   2
   1   3  -9 257.111 14.2105   5
  -1   3   9 247.916 6.77752   3
   0  -3  -9 278.414 8.86265   2
   0  -3   9 274.420 13.2217   3
   0  -3  -9 289.203 14.3341   5
   0   3  -9 263.553 13.6761   4
   0   3  -9 269.541 13.1925   3
   0   3   9 294.461 10.2533   4
  -1  -3  -9 85.9297 8.21871   4
  -1  -3  -9 88.1870 4.01581   2
   1  -3   9 73.0164 7.91499   3
  -1  -3  -9 77.6369 8.89587   5
  -1  -3  -9 82.6697 3.86455   3
  -1   3  -9 84.6095 8.10715   4
  -1   3  -9 77.4059 7.97629   3
   1   3   9 78.6883 7.45444   4
  -2  -3  -9 41.7109 4.41054   2
   2  -3   9 55.0632 8.77644   4
  -2  -3  -9 49.6161 9.25539   4
  -2  -3  -9 52.3003 9.18874   5
   2   3   9 55.3284 9.11269   4
  -2   3  -9 71.2352 9.88738   3
  -2   3  -9 54.4978 8.98823   4
  -3  -3  -9 316.997 18.6612   5
  -3  -3  -9 289.727 12.7964   2
  -3  -3  -9 295.888 19.1444   4
   3  -3   9 308.948 19.9022   4
   3   3   9 312.799 18.0164   4
  -3   3  -9 311.698 18.0228   4
  -3   3  -9 306.674 19.5159   2
  -3   3  -9 314.307 17.1733   3
  -4  -3  -9 41.7506 7.75854   2
  -4  -3  -9 38.0023 9.61607   5
  -4   3  -9 41.0460 9.96925   4
  -4   3  -9 45.3783 8.94554   3
  -4   3  -9 22.6986 9.07844   2
   4   3   9 39.0407 8.90090   4
  -5  -3  -9 45.9494 8.64544   2
  -5  -3  -9 25.7428 8.91210   5
  -5   3  -9 61.0237 12.7548   4
  -5   3  -9 33.9753 10.0357   2
  -5  -4   9 18.7997 7.40128   2
  -5  -4   9 24.6132 8.08931   3
  -5   4   9 10.7777 6.78848   2
  -4  -4   9 19.4307 6.45350   2
   4   4  -9 12.1644 4.94573   5
   4   4  -9 19.3797 6.35154   2
  -4   4   9 2.46924 5.02156   2
   3  -4  -9 8.89042 4.88929   2
  -3  -4   9 -0.7494 3.83241   3
   3   4  -9 15.9548 6.04387   2
  -3   4   9 11.0905 5.09522   2
   3   4  -9 13.5685 5.58444   5
   2  -4  -9 406.998 19.8357   5
  -2  -4   9 371.836 18.2774   3
  -2   4   9 399.815 16.4466   2
  -2   4   9 386.010 13.1201   3
   2   4  -9 403.456 18.4914   2
   2   4  -9 394.707 19.9130   5
  -1  -4   9 97.8606 10.1845   3
   1  -4  -9 96.2043 7.27384   2
   1  -4  -9 96.3412 9.63368   5
  -1   4   9 93.2164 3.60751   4
   1   4  -9 100.427 9.21767   2
  -1   4   9 104.548 6.92724   2
   1   4  -9 104.177 10.8469   5
  -1   4   9 103.780 5.52415   3
   0  -4  -9 43.5610 8.53408   5
   0  -4   9 60.3869 9.45941   3
   0  -4  -9 39.0978 2.81296   2
   0   4  -9 36.3101 8.36098   5
   0   4  -9 49.8905 8.32830   3
   0   4  -9 41.0964 8.49659   4
   0   4   9 46.4425 6.13001   4
  -1  -4  -9 94.3301 10.8846   5
   1  -4   9 84.6071 10.7821   3
  -1  -4  -9 78.6743 4.78115   3
  -1   4  -9 79.9293 11.4843   5
  -1   4  -9 81.1307 9.00475   3
  -1   4  -9 78.6043 8.63736   4
   1   4   9 75.2027 9.79761   4
  -2  -4  -9 181.934 15.2208   5
  -2  -4  -9 191.002 9.13197   3
  -2   4  -9 174.624 13.3264   4
  -2   4  -9 199.342 13.8447   3
   2   4   9 190.399 13.5367   4
  -3  -4  -9 107.721 6.19375   2
  -3  -4  -9 118.185 13.2651   5
   3  -4   9 111.262 22.3106   4
  -3   4  -9 84.5708 13.7536   2
   3   4   9 112.729 12.4933   4
  -3   4  -9 98.5607 11.1028   4
  -4  -4  -9 19.4552 9.84551   5
  -4   4  -9 12.2589 6.20452   4
  -4   4  -9 4.45692 6.45964   2
  -5  -4  -9 20.7708 6.16066   2
  -5  -4  -9 20.0796 8.24791   5
  -5   4  -9 36.3243 11.7484   2
  -5   4  -9 31.2523 8.26305   4
  -4  -5   9 -1.8170 4.74422   3
   4  -5  -9 6.24122 4.78642   2
   4   5  -9 9.87605 4.23932   2
  -3  -5   9 5.77657 4.59752   3
   3  -5  -9 5.28342 4.44983   2
  -3   5   9 5.85129 3.48854   3
   3   5  -9 -1.9625 4.57760   2
  -3   5   9 4.10125 4.37960   2
   2  -5  -9 30.2932 6.36988   2
   2  -5  -9 48.3307 8.32199   5
  -2  -5   9 25.4087 7.71292   3
   2   5  -9 39.5193 8.63173   5
  -2   5   9 36.3353 5.70078   3
   2   5  -9 39.3618 8.13730   2
  -2   5   9 42.3258 7.39509   2
   1  -5  -9 141.969 12.5757   5
  -1  -5   9 129.316 11.6517   3
  -1   5   9 133.772 7.30966   3
  -1   5   9 124.880 7.23583   2
   1   5  -9 142.817 11.3903   2
   1   5  -9 127.993 12.7302   5
  -1   5   9 125.703 5.84602   4
   0  -5   9 28.6473 7.43912   3
   0  -5  -9 62.0780 10.8602   5
   0   5   9 49.9722 7.10179   4
   0   5  -9 51.4518 10.0483   4
   1  -5   9 20.7845 6.39527   3
  -1  -5  -9 11.8208 6.49544   5
  -1  -5  -9 22.6178 3.85667   3
  -1   5  -9 30.2911 8.05433   5
   1   5   9 17.7684 5.51523   4
  -1   5  -9 27.8611 7.78271   4
  -2  -5  -9 62.1335 12.0527   5
  -2  -5  -9 67.1533 9.82192   3
   2   5   9 78.4876 11.7617   4
  -2   5  -9 65.9936 11.0555   4
  -2   5  -9 45.6520 9.84841   5
  -3  -5  -9 39.0555 7.07211   3
  -3   5  -9 31.1597 9.62550   2
   3   5   9 50.0578 10.2916   4
  -3   5  -9 32.4135 7.70898   5
  -3   5  -9 46.0671 9.80712   4
  -4  -5  -9 71.2081 13.7424   5
  -4  -5  -9 48.6622 3.80488   2
  -4   5  -9 54.3469 10.9853   4
  -4   5  -9 64.2160 13.5567   2
  -3  -6   9 10.9225 6.37643   3
  -3   6   9 18.9441 4.73406   3
  -3   6   9 14.7894 5.55336   2
   3   6  -9 0.68024 4.71772   2
   2  -6  -9 4.42046 4.00431   5
  -2  -6   9 6.45913 7.37810   3
  -2   6   9 11.6097 4.37197   2
   2   6  -9 8.83085 4.98536   2
  -2   6   9 15.2825 3.60364   3
   1  -6  -9 19.7626 7.01202   5
  -1  -6   9 8.10690 5.57125   3
  -1   6   9 7.42201 2.54183   4
   1   6  -9 10.3989 4.93640   2
   1   6  -9 11.3032 4.49867   5
  -1   6   9 9.23772 2.44890   2
  -1   6   9 8.19011 3.07010   3
  -1   6   9 5.90198 2.15080   4
   0  -6  -9 4.03807 5.63165   5
   0   6  -9 6.97575 5.02159   3
   0   6   9 7.05506 5.35667   4
   0   6  -9 -0.5408 4.29668   4
  -1  -6  -9 7.81626 7.04161   5
  -1  -6  -9 7.42950 2.87790   3
   1  -6   9 10.0039 6.03173   3
   1   6   9 20.2721 5.64736   4
  -1   6  -9 18.6116 6.68191   4
  -1   6  -9 10.7841 5.95358   5
  -2  -6  -9 7.91425 3.33742   3
  -2  -6  -9 7.84153 6.73077   5
  -2   6  -9 0.61549 4.57973   4
  -3  -6  -9 0.45645 2.86201   3
  -3  -6  -9 2.98458 4.88658   5
  -3   6  -9 -4.7979 5.22870   2
  -3   6  -9 4.65908 4.88631   4
  -2  -7   9 19.2680 7.48120   3
   2  -7  -9 18.2052 7.87543   5
  -2   7   9 22.4170 4.57945   3
  -2   7   9 17.8159 4.44791   2
   2   7  -9 25.8017 6.21882   2
  -1  -7   9 7.08135 5.72794   3
   1  -7  -9 3.71274 5.89792   5
  -1   7   9 5.71661 2.43409   4
   1   7  -9 9.21534 4.21216   2
  -1   7   9 12.3340 3.25020   4
   0  -7   9 10.4200 6.32693   3
   0  -7  -9 23.0168 8.66967   5
   0   7  -9 2.00972 5.08254   4
  -1  -7  -9 -0.1226 2.20535   3
  -1  -7  -9 -2.1107 5.02409   5
   1  -7   9 -2.1334 4.34888   3
   1   7   9 7.11215 3.78033   4
  -1   7  -9 8.19826 5.66512   4
  -2  -7  -9 -1.1289 2.81908   3
  -2  -7  -9 7.56348 6.97327   5
  -2   7  -9 11.4677 5.80805   2
  -2   7  -9 8.03756 6.22230   4
   5   0 -10 6.30214 3.53865   4
  -5   0  10 11.2738 6.27511   2
   4   0 -10 72.4544 8.03055   4
  -4   0  10 72.3090 11.8061   2
   3   0 -10 200.098 14.1844   2
   3   0 -10 209.563 6.43700   5
  -3   0  10 206.062 13.5365   2
   2   0 -10 35.9527 7.10943   2
  -2   0  10 21.3224 5.70269   2
  -1   0  10 69.6610 5.30429   3
   1   0 -10 69.7539 5.56943   4
   1   0 -10 77.5630 7.11254   2
   0   0  10 134.335 6.12510   3
   0   0 -10 140.726 8.44346   2
   0   0 -10 128.869 6.06068   3
   0   0  10 126.871 7.50990   4
   0   0 -10 129.647 7.77376   4
  -1   0 -10 44.6559 4.39990   3
   1   0  10 46.5997 6.71666   4
  -2   0 -10 16.0629 5.79341   4
   2   0  10 19.0970 5.20639   4
  -2   0 -10 17.3745 4.03208   3
  -3   0 -10 14.6812 6.18810   2
   3   0  10 15.3474 5.85500   4
  -3   0 -10 17.7239 6.59331   4
  -4   0 -10 76.2141 13.3162   4
  -4   0 -10 84.5624 13.1490   2
  -5   0 -10 14.8552 7.73223   4
  -5   0 -10 4.76892 6.14907   2
   5  -1 -10 42.1254 6.90991   4
  -5  -1  10 37.4257 10.1906   2
  -5   1  10 44.1819 11.1191   2
   5   1 -10 67.4118 10.6544   4
  -4  -1  10 12.3894 6.12854   2
   4  -1 -10 22.5925 7.93833   2
   4  -1 -10 10.2745 3.69620   4
   4   1 -10 16.9530 5.76060   4
  -4   1  10 4.92927 5.22929   2
  -3  -1  10 35.4015 7.76181   2
   3  -1 -10 43.0469 4.82177   4
   3  -1 -10 53.2873 9.34525   2
  -3   1  10 45.9808 8.67900   2
   3   1 -10 42.0297 8.19254   2
   3   1 -10 42.9197 4.91047   5
   2  -1 -10 95.1316 8.85657   2
   2  -1 -10 114.331 5.33710   4
  -2  -1  10 109.948 9.00973   2
  -2   1  10 115.033 9.39387   2
   2   1 -10 112.926 9.71794   2
  -1  -1  10 52.9223 5.49298   3
   1  -1 -10 52.3647 5.95009   2
   1  -1 -10 59.0764 4.24016   4
  -1   1  10 61.2653 7.49994   2
  -1   1  10 53.5334 3.83807   3
   1   1 -10 45.7347 7.19738   2
   1   1 -10 56.3120 5.83629   4
   0  -1  10 668.974 16.2198   3
   0  -1 -10 671.266 16.1055   4
   0  -1 -10 662.481 16.4867   2
   0   1 -10 689.403 18.5384   4
   0   1  10 653.672 15.0813   4
   0   1 -10 695.246 16.5545   3
  -1  -1 -10 72.4758 4.28360   3
   1  -1  10 63.6596 6.42319   4
  -1  -1 -10 61.9497 6.78599   4
  -1   1 -10 65.9937 7.24578   4
  -1   1 -10 78.8909 6.39854   3
   1   1  10 82.5122 7.02694   4
  -2  -1 -10 100.660 9.30153   4
   2  -1  10 101.141 8.88138   4
   2   1  10 113.960 9.52136   4
  -2   1 -10 93.4660 8.88312   4
  -2   1 -10 99.7207 8.05986   3
  -3  -1 -10 37.7447 8.66200   4
  -3  -1 -10 29.9603 7.03254   2
   3  -1  10 38.7354 8.16622   4
   3   1  10 43.2247 8.70613   4
  -3   1 -10 34.6181 8.99315   4
  -3   1 -10 32.0134 8.23521   2
  -3   1 -10 41.3549 7.38390   3
  -4  -1 -10 29.4576 9.33479   4
  -4  -1 -10 34.4015 8.50529   2
  -4   1 -10 41.7052 11.8847   2
  -4   1 -10 36.0603 9.67665   4
  -5  -1 -10 71.6039 12.9457   2
  -5  -1 -10 56.3853 12.6783   4
  -5   1 -10 70.3966 13.5142   2
  -5   1 -10 45.2355 10.9756   4
   5  -2 -10 -1.5188 2.39855   4
  -5  -2  10 6.15563 7.14483   2
  -5   2  10 4.85982 6.19581   2
  -4  -2  10 12.3263 6.04270   2
   4  -2 -10 19.7778 3.46426   4
  -4   2  10 19.0840 7.56517   2
   4   2 -10 11.4020 6.12339   2
   4   2 -10 16.0939 4.24534   5
   3  -2 -10 169.173 3.78890   4
   3  -2 -10 163.319 13.1789   2
  -3  -2  10 162.718 12.2789   2
  -3   2  10 175.648 13.0780   2
   3   2 -10 175.786 10.5957   5
   3   2 -10 156.177 13.1152   2
  -2  -2  10 501.947 18.2551   3
   2  -2 -10 475.878 13.1840   5
   2  -2 -10 499.707 19.7154   2
   2   2 -10 466.143 17.0144   5
   2   2 -10 485.160 19.3820   2
  -2   2  10 508.647 18.2230   2
   1  -2 -10 94.8637 4.21814   4
   1  -2 -10 101.090 7.55568   2
  -1  -2  10 98.0041 8.08790   3
   1   2 -10 94.8358 8.34724   2
  -1   2  10 93.8872 7.12993   2
   0  -2 -10 1081.97 19.8661   2
   0  -2 -10 1039.90 20.4648   4
   0  -2  10 1102.55 24.0817   3
   0   2 -10 1033.23 23.2955   3
   0   2 -10 1105.92 25.5320   4
   0   2  10 1020.83 18.4146   4
   1  -2  10 71.4221 7.20887   3
   1  -2  10 59.8349 6.97258   4
  -1  -2 -10 70.3732 7.38600   4
  -1   2 -10 76.2657 7.39998   3
   1   2  10 65.4976 6.63665   4
  -1   2 -10 62.0154 8.54376   4
  -2  -2 -10 347.248 13.4114   2
  -2  -2 -10 346.150 17.4014   4
   2  -2  10 370.996 16.5977   4
  -2   2 -10 374.616 17.5071   4
   2   2  10 359.755 16.5135   4
  -2   2 -10 342.572 18.3148   3
   3  -2  10 469.599 20.6743   4
  -3  -2 -10 430.423 17.6545   2
  -3  -2 -10 454.684 22.8295   4
   3   2  10 446.467 20.7282   4
  -3   2 -10 432.468 18.7798   3
  -3   2 -10 431.878 21.1576   4
  -3   2 -10 484.750 23.1219   2
  -4  -2 -10 27.2565 7.01484   2
  -4  -2 -10 30.9935 9.76276   4
   4   2  10 26.3854 8.17309   4
  -4   2 -10 25.3470 8.97153   2
  -4   2 -10 32.9938 8.77585   4
  -5  -2 -10 -6.9562 3.33467   5
  -5  -2 -10 2.68115 5.49125   4
  -5  -2 -10 9.60085 5.39279   2
  -5   2 -10 -1.7510 6.17556   2
  -5   2 -10 7.10740 5.81571   4
   5  -3 -10 86.2519 3.82145   4
  -5  -3  10 109.505 15.8700   2
  -5   3  10 101.874 15.4927   2
  -4  -3  10 5.69558 5.04564   2
   4   3 -10 12.2703 5.73759   2
  -4   3  10 3.02344 5.67044   2
   4   3 -10 11.6970 4.20772   5
  -3  -3  10 254.211 16.1370   3
   3  -3 -10 280.587 16.9360   2
   3   3 -10 243.000 14.3604   5
  -3   3  10 243.070 15.3475   2
   3   3 -10 244.193 16.3251   2
   2  -3 -10 223.037 10.9404   5
   2  -3 -10 241.794 13.7774   2
  -2  -3  10 241.458 14.2383   3
  -2   3  10 234.719 12.7122   2
   2   3 -10 228.423 14.0658   2
   2   3 -10 219.777 13.6677   5
   1  -3 -10 62.3466 6.24511   2
  -1  -3  10 52.2521 8.27385   3
  -1   3  10 62.3158 3.22983   3
  -1   3  10 54.6871 5.57193   2
   1   3 -10 59.8101 8.61642   2
   1   3 -10 65.9425 9.61060   5
   0  -3  10 47.6119 7.47764   3
   0  -3 -10 63.7372 4.94800   2
   0  -3 -10 67.2301 9.13634   5
   0   3  10 54.1924 5.03414   4
   0   3 -10 65.5645 8.66072   3
   0   3 -10 57.9738 8.68762   4
  -1  -3 -10 131.688 12.2488   4
  -1  -3 -10 143.942 11.7310   5
  -1  -3 -10 128.004 5.49676   2
  -1  -3 -10 128.871 3.86373   3
   1  -3  10 127.896 9.74697   3
  -1   3 -10 119.328 9.74857   3
   1   3  10 136.325 9.42169   4
  -1   3 -10 139.418 10.8276   4
  -2  -3 -10 230.205 15.3905   4
  -2  -3 -10 233.200 9.41399   2
  -2  -3 -10 245.217 16.1095   5
   2  -3  10 228.946 14.0864   4
  -2   3 -10 247.468 14.2943   3
   2   3  10 217.154 13.8809   4
  -2   3 -10 241.917 15.0210   4
  -3  -3 -10 23.0322 7.30594   5
  -3  -3 -10 22.1575 5.30460   2
  -3  -3 -10 11.0933 6.68161   4
   3  -3  10 20.9886 6.98422   4
  -3   3 -10 6.35698 5.88506   4
  -3   3 -10 24.5092 6.83644   3
   3   3  10 22.7367 7.25333   4
  -4  -3 -10 38.9302 10.6178   4
  -4  -3 -10 44.6805 7.67987   2
   4  -3  10 55.5608 10.8609   4
  -4   3 -10 31.8569 10.2414   2
  -5  -3 -10 22.2044 8.64571   5
  -5  -3 -10 5.45456 4.90925   2
  -5   3 -10 33.3484 10.8418   2
  -5   3 -10 22.7420 8.11553   4
  -5  -4  10 -1.3437 5.36909   2
  -5  -4  10 10.6850 7.20683   3
  -5   4  10 -3.9676 4.61748   2
  -4  -4  10 49.4021 10.4753   3
   4   4 -10 45.6352 8.53021   5
   4   4 -10 73.6825 12.0150   2
  -4   4  10 49.1493 10.3987   2
  -3  -4  10 1.06020 4.25839   3
   3  -4 -10 -0.8304 2.41234   5
   3  -4 -10 2.89724 4.21247   2
   3   4 -10 8.93858 4.24684   5
  -3   4  10 2.00018 3.68176   2
   3   4 -10 5.61905 4.65543   2
  -2  -4  10 396.291 19.4671   3
   2  -4 -10 373.901 17.0590   2
   2  -4 -10 360.236 16.0530   5
  -2   4  10 379.318 12.5241   3
   2   4 -10 395.347 18.7901   2
  -2   4  10 387.071 16.2380   2
   2   4 -10 400.254 20.2320   5
   1  -4 -10 622.103 22.5029   5
  -1  -4  10 580.142 22.1260   3
   1  -4 -10 612.756 17.4537   2
   1   4 -10 636.804 22.3018   2
  -1   4  10 602.148 15.7994   2
   1   4 -10 600.976 24.3068   5
  -1   4  10 593.457 11.4419   3
   0  -4 -10 61.8553 3.98340   2
   0  -4  10 72.8425 10.2951   3
   0  -4 -10 79.7032 17.1030   5
   0   4 -10 79.7736 11.6329   5
   0   4  10 70.3141 6.08514   4
   0   4 -10 78.4776 11.1800   4
   0   4 -10 81.3502 10.3741   3
  -1  -4 -10 94.3972 13.2687   5
   1  -4  10 91.6523 10.1442   3
  -1  -4 -10 94.0416 4.32207   3
  -1   4 -10 95.2453 9.64775   3
   1   4  10 105.091 10.8689   4
  -1   4 -10 86.4935 9.75308   4
  -2  -4 -10 73.0630 5.80283   3
  -2  -4 -10 71.5944 12.1752   5
   2   4  10 74.0891 10.7931   4
  -2   4 -10 59.3636 10.0065   3
  -2   4 -10 79.4714 11.4053   4
  -3  -4 -10 76.6406 5.26295   2
  -3  -4 -10 85.5569 13.4157   5
  -3   4 -10 81.0880 13.8124   2
   3   4  10 107.255 17.1917   4
  -3   4 -10 89.8240 13.2627   4
  -4  -4 -10 48.8153 11.2141   5
  -4   4 -10 37.6078 11.1601   2
   4  -5 -10 5.66338 6.17423   2
  -4  -5  10 -0.6775 5.67797   3
  -4   5  10 9.30162 4.35845   3
  -4   5  10 1.06429 3.95330   2
   3  -5 -10 14.4302 4.96008   2
   3   5 -10 7.01952 4.13530   2
  -3   5  10 -1.3914 2.39665   3
  -3   5  10 2.23218 4.08087   2
   3   5 -10 5.26219 4.05312   5
   2  -5 -10 20.2987 5.26683   2
  -2  -5  10 22.0176 6.97165   3
   2  -5 -10 22.4522 6.21999   5
  -2   5  10 14.0360 3.88791   3
   2   5 -10 21.6042 7.08414   5
  -2   5  10 19.5328 5.34353   2
   2   5 -10 22.4948 6.12968   2
   1  -5 -10 105.248 11.1886   5
  -1  -5  10 111.419 11.7987   3
  -1   5  10 101.851 6.58211   2
  -1   5  10 105.370 6.05999   3
  -1   5  10 96.7980 4.45511   4
   1   5 -10 95.0932 9.82756   2
   1   5 -10 97.2389 13.6263   5
   0  -5  10 23.6333 6.84180   3
   0  -5 -10 7.67678 5.60944   5
   0   5 -10 33.6594 8.29376   4
   0   5  10 16.6829 4.18093   4
   1  -5  10 89.6043 12.1133   3
  -1  -5 -10 90.6193 5.37043   3
  -1  -5 -10 77.8780 12.9491   5
  -1   5 -10 78.2643 14.6306   5
   1   5  10 98.4029 9.41170   4
  -1   5 -10 84.4600 10.0090   4
  -2  -5 -10 22.9700 8.61932   5
  -2  -5 -10 37.4580 5.20256   3
  -2   5 -10 28.0690 7.86548   5
   2   5  10 48.0958 9.43010   4
  -2   5 -10 34.2071 8.93158   4
  -3  -5 -10 20.2103 7.85854   5
  -3  -5 -10 16.6638 4.35585   3
  -3   5 -10 29.3935 8.58229   4
  -3   5 -10 25.2746 10.7635   2
  -3   5 -10 15.2317 6.88558   5
   3   5  10 34.8810 8.15518   4
  -4  -5 -10 10.6648 6.41957   5
  -4   5 -10 4.07400 6.42134   2
  -4   5 -10 5.86414 4.06352   4
  -3  -6  10 12.3656 6.43203   3
  -3   6  10 15.2486 5.28413   2
  -3   6  10 17.2835 4.78950   3
   3   6 -10 25.7170 7.21759   2
  -2  -6  10 0.21933 4.96955   3
   2  -6 -10 1.17569 3.85147   5
  -2   6  10 3.89389 3.19820   2
   2   6 -10 7.76378 5.09593   2
  -2   6  10 0.12271 2.10042   3
   1  -6 -10 22.6572 7.55561   5
  -1  -6  10 18.3347 7.16775   3
  -1   6  10 11.0415 2.50283   2
   1   6 -10 19.4566 6.40552   2
  -1   6  10 17.7113 3.20745   4
  -1   6  10 12.9692 2.61371   4
   0  -6 -10 -0.3846 3.65833   5
   0  -6  10 -2.9619 4.39459   3
   0   6 -10 -0.0805 4.85235   4
   1  -6  10 9.88245 7.05011   3
  -1  -6 -10 16.8420 7.39908   5
  -1  -6 -10 17.9925 3.67510   3
   1   6  10 28.5826 6.27895   4
  -1   6 -10 22.5037 7.64233   4
  -2  -6 -10 11.5162 3.63825   3
  -2  -6 -10 5.52944 7.11647   5
   2   6  10 18.2280 4.97811   4
  -2   6 -10 3.94054 4.77794   4
  -3  -6 -10 59.8141 13.5941   5
  -3  -6 -10 46.7040 7.02814   3
  -3   6 -10 72.8714 13.7901   2
  -3   6 -10 55.9086 10.8453   4
  -2  -7  10 16.7534 7.01402   3
   2  -7 -10 -4.1325 6.53984   5
   2   7 -10 1.65628 4.26317   2
  -2   7  10 6.68082 3.22973   3
  -2   7  10 3.83783 2.98450   2
  -1  -7  10 2.92665 4.39435   3
   1  -7 -10 12.1829 6.42587   5
  -1   7  10 7.29855 2.52138   4
  -1   7  10 14.7390 2.90950   4
   1   7 -10 19.3963 5.37370   2
   0  -7  10 6.93161 6.11361   3
   0  -7 -10 25.6751 9.34579   5
   0   7 -10 17.6643 5.37428   2
   0   7 -10 27.6172 8.94947   4
   0   7  10 15.9766 4.12465   4
  -1  -7 -10 1.95121 7.75445   5
   1  -7  10 -1.7202 4.91097   3
  -1   7 -10 6.71997 5.15721   4
  -2  -7 -10 -2.9803 2.69304   3
  -2  -7 -10 4.19478 6.52969   5
  -2   7 -10 5.69885 5.23863   4
  -5   0  11 14.8414 6.99777   2
   5   0 -11 10.6659 4.74481   4
   4   0 -11 0.45205 3.34844   4
  -4   0  11 0.56123 4.60088   2
  -3   0  11 32.9486 7.32294   2
   3   0 -11 33.7940 3.53049   5
   3   0 -11 28.7567 7.46396   2
  -2   0  11 77.7540 8.39875   2
   2   0 -11 78.2553 8.51571   2
   1   0 -11 10.4060 3.23188   4
  -1   0  11 2.79045 2.23081   3
   1   0 -11 7.88736 3.63754   2
   0   0  11 89.8486 5.41835   3
   0   0 -11 97.7146 7.65142   2
   0   0  11 97.2039 6.93854   4
   0   0 -11 90.9977 5.39458   3
   0   0 -11 87.6530 7.07016   4
  -1   0 -11 6.19838 3.70745   4
   1   0  11 6.35549 3.56284   4
  -1   0 -11 5.19477 2.48991   3
  -2   0 -11 6.24984 4.38678   4
   2   0  11 -0.6697 3.01724   4
  -2   0 -11 1.54034 2.30509   3
  -3   0 -11 -1.9261 4.09407   4
   3   0  11 1.58341 3.54645   4
  -3   0 -11 1.79390 4.18810   2
  -4   0 -11 6.36159 5.06859   2
  -4   0 -11 1.25299 5.38906   4
  -5   0 -11 1.98425 5.43511   4
  -5   0 -11 1.77437 5.31432   2
  -5  -1  11 16.8095 7.87786   2
   5  -1 -11 30.5360 5.26111   4
   5   1 -11 35.6671 7.36336   4
  -5   1  11 23.7830 8.42084   2
   4  -1 -11 22.3174 4.86597   4
  -4  -1  11 21.7801 7.83964   2
   4  -1 -11 8.02262 4.85099   2
  -4   1  11 18.0062 7.26932   2
   4   1 -11 23.2772 6.57688   4
   3  -1 -11 7.37004 4.42140   2
  -3  -1  11 10.5570 5.41514   2
   3  -1 -11 7.78768 2.74716   4
   3   1 -11 5.17059 4.68987   2
   3   1 -11 5.76011 2.94819   5
  -3   1  11 1.65088 4.05872   2
  -2  -1  11 84.7471 8.91383   2
   2  -1 -11 82.3051 4.85838   4
   2  -1 -11 84.7399 8.64466   2
  -2  -1  11 88.8666 7.77700   3
  -2   1  11 89.6379 8.64556   2
   2   1 -11 81.9387 8.63628   2
   1  -1 -11 726.094 14.6013   4
   1  -1 -11 697.432 20.4695   2
  -1  -1  11 772.683 18.9889   3
  -1   1  11 746.563 13.3028   3
   1   1 -11 711.923 21.2065   2
   1   1 -11 724.940 30.1442   4
   0  -1 -11 195.373 9.39062   4
   0  -1 -11 184.657 9.39399   2
   0  -1  11 200.435 9.36841   3
   0   1 -11 206.297 9.45659   3
   0   1 -11 202.448 11.1352   4
   0   1  11 188.696 8.62579   4
  -1  -1 -11 201.302 6.95478   3
  -1  -1 -11 196.842 13.9566   4
   1  -1  11 199.892 11.1617   4
  -1   1 -11 204.680 11.6193   4
   1   1  11 171.961 10.0116   4
  -1   1 -11 202.775 10.0674   3
  -2  -1 -11 40.9935 8.46786   4
   2  -1  11 37.5715 7.35242   4
   2   1  11 33.1260 6.76497   4
  -2   1 -11 48.3009 8.28568   4
  -2   1 -11 43.0005 6.91342   3
   3  -1  11 42.3065 8.29037   4
  -3  -1 -11 42.9534 8.27085   2
  -3  -1 -11 41.0939 9.37076   4
  -3   1 -11 39.5274 8.84161   4
   3   1  11 54.6007 10.1352   4
  -3   1 -11 51.3290 8.41688   3
  -4  -1 -11 84.2486 12.6715   2
  -4  -1 -11 75.2138 13.3369   4
  -4   1 -11 58.2203 12.4458   2
  -4   1 -11 76.1623 12.9350   4
  -5  -1 -11 3.37102 4.79178   4
  -5  -1 -11 -1.7171 5.20990   2
  -5   1 -11 13.6935 7.48185   4
  -5   1 -11 6.30127 6.21824   2
  -5  -2  11 21.1537 7.51425   2
   5  -2 -11 33.8900 5.05076   4
  -5   2  11 22.1736 8.67388   2
   4  -2 -11 32.0940 3.34874   4
  -4  -2  11 30.7735 8.66996   2
   4   2 -11 44.7399 10.4256   2
   4   2 -11 32.9520 5.64624   5
  -4   2  11 24.2103 7.65068   2
   3  -2 -11 139.520 12.7019   2
  -3  -2  11 152.139 12.7661   2
   3  -2 -11 136.416 4.22333   5
  -3   2  11 147.711 12.2767   2
   3   2 -11 128.281 9.55095   5
   3   2 -11 133.961 12.6522   2
   2  -2 -11 334.979 16.0876   2
   2  -2 -11 325.544 11.5412   5
  -2  -2  11 304.110 14.6338   3
   2   2 -11 310.665 16.1195   2
  -2   2  11 312.985 14.8334   2
   2   2 -11 303.581 14.3724   5
   1  -2 -11 107.787 5.06440   4
   1  -2 -11 100.845 8.10602   2
  -1  -2  11 113.566 8.91220   3
   1   2 -11 116.326 9.28441   4
  -1   2  11 120.478 8.27276   2
   1   2 -11 94.9888 8.36778   2
   0  -2 -11 739.104 17.3669   2
   0  -2  11 723.404 20.0336   3
   0  -2 -11 726.219 17.8357   4
   0   2 -11 689.539 23.1612   3
   0   2 -11 746.513 21.9212   4
   0   2  11 739.365 16.2398   4
  -1  -2 -11 53.5152 9.54930   4
   1  -2  11 48.9494 7.19698   3
   1  -2  11 48.0178 7.74515   4
  -1  -2 -11 40.5170 2.36594   3
  -1   2 -11 48.4188 8.32037   4
  -1   2 -11 49.7741 7.42954   3
   1   2  11 43.8037 6.69954   4
   2  -2  11 356.572 17.0002   4
  -2   2 -11 341.007 15.6077   3
   2   2  11 358.205 16.7971   4
  -2   2 -11 345.239 17.3652   4
  -3  -2 -11 258.250 14.2357   2
   3  -2  11 222.871 14.8540   4
  -3  -2 -11 240.296 17.4336   4
   3   2  11 242.975 15.9564   4
  -3   2 -11 226.898 13.9878   3
  -3   2 -11 242.243 16.7087   4
  -4  -2 -11 5.33685 4.44147   2
  -4  -2 -11 7.49323 6.82010   4
   4  -2  11 11.9018 5.64744   4
   4   2  11 8.41619 4.72523   4
  -5  -2 -11 38.4057 11.2725   4
  -5  -2 -11 38.3947 9.77536   2
  -5  -2 -11 29.9976 8.75629   5
  -5   2 -11 34.1744 9.92443   4
  -5   2 -11 35.7735 10.6867   2
  -5  -3  11 23.3742 7.74131   2
  -5   3  11 20.2242 7.87428   2
  -4  -3  11 19.3872 7.07970   2
  -4  -3  11 16.6690 7.17167   3
   4   3 -11 21.1270 6.91257   2
  -4   3  11 25.7313 7.52791   2
   4   3 -11 15.7747 5.34814   5
   3  -3 -11 56.1856 4.82032   5
   3  -3 -11 63.8152 10.8187   2
  -3  -3  11 41.6609 9.09506   3
   3   3 -11 64.3669 10.9695   2
   3   3 -11 44.7686 8.39905   5
  -3   3  11 66.8810 10.3957   2
   2  -3 -11 127.157 8.88489   5
   2  -3 -11 120.003 10.1842   2
  -2  -3  11 94.3210 9.97078   3
   2   3 -11 95.3674 9.62821   5
   2   3 -11 112.692 10.9244   2
  -2   3  11 108.897 9.12637   2
  -1  -3  11 19.0570 6.01082   3
   1  -3 -11 24.5547 5.74723   5
   1  -3 -11 30.6590 5.64981   2
  -1   3  11 31.4329 3.03696   3
   1   3 -11 33.8857 7.35683   5
  -1   3  11 25.7151 5.00623   2
   1   3 -11 32.4761 7.15489   2
   0  -3 -11 84.2486 9.22431   5
   0  -3  11 86.7912 8.74091   3
   0  -3 -11 82.3125 6.00370   2
   0   3  11 81.2993 5.98671   4
   0   3 -11 89.8934 8.70668   4
   0   3 -11 85.1536 8.35842   3
  -1  -3 -11 29.8027 3.93699   2
  -1  -3 -11 30.8170 6.55186   4
  -1  -3 -11 43.7231 8.21041   5
   1  -3  11 34.1841 7.09210   3
  -1   3 -11 39.7392 8.06151   4
  -1   3 -11 38.0322 7.24059   3
   1   3  11 31.5799 6.20922   4
   2  -3  11 143.939 12.0509   4
  -2  -3 -11 145.417 12.5533   4
  -2  -3 -11 145.543 8.05205   2
   2   3  11 147.812 11.6593   4
  -2   3 -11 146.142 11.7773   3
  -2   3 -11 132.104 12.2161   4
  -3  -3 -11 6.44744 5.84471   4
  -3  -3 -11 -3.4384 4.86246   5
  -3  -3 -11 8.39664 3.86839   2
   3  -3  11 8.60577 5.60413   4
  -3   3 -11 15.1533 6.35174   3
  -3   3 -11 3.81188 5.39482   4
   3   3  11 5.06527 4.75044   4
  -4  -3 -11 1.90954 3.12853   2
  -4  -3 -11 -2.6759 3.35885   5
  -4  -3 -11 7.81755 7.40998   4
  -4   3 -11 3.35864 4.83518   4
  -4   3 -11 -0.2817 5.43800   2
  -5  -3 -11 21.2848 8.08330   5
  -5  -3 -11 10.4258 5.73451   2
  -5   3 -11 18.2717 7.10755   4
  -5   3 -11 18.2649 8.38054   2
   4  -4 -11 -1.1455 5.09440   2
  -4  -4  11 0.53742 5.05340   3
  -4   4  11 7.37930 7.29716   2
   4   4 -11 1.48177 4.40881   5
  -3  -4  11 20.0016 6.41771   3
   3  -4 -11 26.2362 4.95904   5
   3  -4 -11 24.3480 6.42172   2
   3   4 -11 33.6420 7.86522   5
  -3   4  11 25.8798 6.98548   2
   2  -4 -11 368.747 16.6095   5
   2  -4 -11 392.597 17.7239   2
  -2  -4  11 427.303 20.5226   3
   2   4 -11 399.994 19.5535   2
  -2   4  11 414.885 16.9782   2
   2   4 -11 401.217 20.5824   5
  -2   4  11 375.895 11.9828   3
  -1  -4  11 85.1391 11.4534   3
   1  -4 -11 89.0537 9.87063   5
   1  -4 -11 69.8596 6.83192   2
  -1   4  11 70.8834 3.50332   3
   1   4 -11 99.1199 10.1194   2
  -1   4  11 70.2897 6.27469   2
   0  -4  11 87.7881 9.70884   3
   0  -4 -11 78.2432 11.6911   5
   0  -4 -11 80.4665 4.96115   2
   0   4 -11 89.5454 12.5681   5
   0   4 -11 75.6592 10.3159   3
   0   4  11 78.1940 6.30619   4
   0   4 -11 90.4557 10.1612   4
  -1  -4 -11 75.6110 12.0628   5
   1  -4  11 60.6987 9.97307   3
  -1   4 -11 68.2814 10.8134   4
   1   4  11 66.4323 7.41742   4
  -1   4 -11 58.6653 9.62680   3
  -2  -4 -11 101.586 6.17502   3
  -2  -4 -11 104.156 11.9683   5
   2   4  11 85.0586 9.80278   4
  -2   4 -11 95.0456 10.9917   4
  -2   4 -11 104.812 11.1824   3
  -3  -4 -11 2.28276 2.13941   2
  -3  -4 -11 -5.4871 4.88501   5
  -3   4 -11 7.71965 5.01350   3
  -3   4 -11 -0.7533 3.43676   4
   3   4  11 1.83154 3.91520   4
  -4  -4 -11 33.5342 9.93225   5
  -4   4 -11 41.8445 9.68036   4
  -4   4 -11 30.4910 9.54933   2
  -4  -5  11 13.8939 7.80417   3
  -4   5  11 15.2800 4.48571   3
   4   5 -11 13.9321 6.79886   5
  -4   5  11 13.2208 6.29500   2
   3  -5 -11 15.9500 4.56601   2
   3  -5 -11 4.23918 3.57468   5
  -3  -5  11 5.02042 5.94735   3
  -3   5  11 17.1956 5.91490   2
   3   5 -11 15.6932 5.77341   2
  -3   5  11 6.03421 2.91758   3
   2  -5 -11 4.21983 4.69884   5
   2  -5 -11 10.2874 3.94355   2
  -2   5  11 11.9039 3.30371   3
   2   5 -11 12.7570 5.12981   5
   2   5 -11 19.6909 6.26376   2
  -2   5  11 19.4213 5.16269   2
   1  -5 -11 217.828 10.0388   2
   1  -5 -11 216.798 15.7957   5
  -1  -5  11 220.145 15.3544   3
  -1   5  11 238.006 7.66298   4
   1   5 -11 181.223 27.3691   5
   1   5 -11 242.139 15.4122   2
  -1   5  11 225.380 9.33126   2
   0  -5  11 3.46031 5.09867   3
   0  -5 -11 3.87060 4.27828   5
   0   5 -11 11.4494 6.29606   4
   0   5  11 -1.4320 2.16390   4
   1  -5  11 333.079 18.8966   3
  -1  -5 -11 384.772 22.5907   5
  -1   5 -11 322.030 19.1110   4
   1   5  11 354.962 16.4866   4
  -2  -5 -11 193.034 8.79910   3
  -2  -5 -11 180.366 17.1954   5
  -2   5 -11 194.044 15.8656   4
   2   5  11 211.252 14.6063   4
  -2   5 -11 203.932 16.4720   5
  -3  -5 -11 28.6428 5.44055   3
  -3  -5 -11 17.9561 8.50339   5
  -3   5 -11 24.5393 8.80215   2
   3   5  11 48.6891 11.0766   4
  -3   5 -11 17.4012 8.56890   4
  -4  -5 -11 24.6408 9.88981   5
  -4   5 -11 11.4458 5.11885   4
  -4   5 -11 19.8018 7.76977   2
  -3  -6  11 11.0474 6.43624   3
  -3   6  11 7.72258 3.76674   3
  -3   6  11 6.21772 3.76876   2
  -2  -6  11 20.0085 7.09954   3
   2  -6 -11 14.5631 6.16283   5
   2   6 -11 14.4679 5.42682   2
  -2   6  11 11.5377 3.97712   2
  -2   6  11 16.3587 4.18460   3
  -1  -6  11 7.23856 5.64714   3
   1  -6 -11 17.8171 7.20046   5
  -1   6  11 4.12161 1.50377   4
  -1   6  11 10.8178 2.14687   4
   1   6 -11 5.01222 4.30349   2
   0  -6 -11 28.4474 8.65758   5
   0   6 -11 17.4660 7.67689   4
   0   6  11 24.0451 5.21367   4
   1  -6  11 -3.2381 3.66842   3
  -1  -6 -11 10.8657 8.99326   5
  -1   6 -11 1.14146 6.44504   4
   1   6  11 0.31410 2.52818   4
  -2  -6 -11 14.4947 7.09094   5
  -2  -6 -11 15.0126 4.23835   3
  -2   6 -11 18.5759 7.20755   4
   2   6  11 26.3295 5.65238   4
  -3  -6 -11 2.51244 5.88559   5
  -3  -6 -11 2.70501 3.32720   3
  -3   6 -11 11.1465 6.44661   2
  -3   6 -11 19.8476 6.83430   4
  -2  -7  11 -3.8717 4.79834   3
   2  -7 -11 4.38536 5.60518   5
  -2   7  11 2.37497 2.86948   2
  -1  -7  11 16.7158 7.35992   3
  -1   7  11 20.2309 2.87135   4
   1   7 -11 16.7864 7.89779   4
   0  -7 -11 -0.3572 5.94891   5
   0  -7  11 7.98438 5.98424   3
   0   7 -11 3.66964 5.51019   4
   0   7  11 11.0136 3.23008   4
  -1  -7 -11 -0.2865 4.42766   5
   1  -7  11 16.7283 7.57321   3
  -1   7 -11 14.8234 6.71732   4
   1   7  11 26.6751 6.02265   4
   5   0 -12 64.5533 7.36111   4
  -5   0  12 38.9954 10.4069   2
  -4   0  12 19.0608 6.64079   2
   4   0 -12 25.0564 5.52617   4
   3   0 -12 -1.7053 1.59891   5
   3   0 -12 -2.2680 3.21591   2
  -3   0  12 1.27561 4.66442   2
   2   0 -12 44.5149 5.23077   4
   2   0 -12 64.8774 9.54185   2
  -2   0  12 47.4641 7.98095   2
   1   0 -12 26.5125 4.91721   4
  -1   0  12 19.6716 3.78118   3
   1   0 -12 31.1814 6.29914   2
   0   0 -12 167.046 7.41504   3
   0   0 -12 156.528 9.40258   4
   0   0  12 155.066 7.06722   3
   0   0 -12 153.104 9.79358   2
   0   0  12 152.884 8.89294   4
  -1   0 -12 3.66513 3.48456   4
  -1   0 -12 5.48266 2.43641   3
   1   0  12 10.7817 4.18750   4
  -2   0 -12 31.8764 7.54295   4
  -2   0 -12 29.5765 5.22909   3
   2   0  12 36.5560 7.33110   4
  -3   0 -12 42.0325 9.40680   4
  -3   0 -12 22.2775 7.21554   2
   3   0  12 49.9094 9.62772   4
  -4   0 -12 -0.5378 4.48714   2
  -4   0 -12 -1.9666 5.48106   4
  -5   0 -12 4.71948 5.66347   4
  -5   0 -12 8.19264 7.29404   2
   5  -1 -12 52.5930 5.61229   4
  -5  -1  12 29.9437 9.16176   2
   5   1 -12 39.1784 7.36896   4
  -5   1  12 29.8405 9.45320   2
  -4  -1  12 74.9842 12.6498   2
   4  -1 -12 78.3134 6.71046   4
   4   1 -12 70.3015 4.71255   5
  -4   1  12 69.2312 12.0223   2
   4   1 -12 76.9116 9.02707   4
  -3  -1  12 27.5101 7.47055   2
   3  -1 -12 24.5245 4.25105   4
   3  -1 -12 18.6683 2.46294   5
   3  -1 -12 30.5466 7.72533   2
   3   1 -12 24.0618 4.89033   5
   3   1 -12 19.5466 6.48266   2
  -3   1  12 28.6240 7.59565   2
  -2  -1  12 33.4553 6.06307   3
   2  -1 -12 38.6217 3.88194   4
   2   1 -12 44.5999 8.22297   2
  -2   1  12 41.9892 7.68831   2
   1  -1 -12 362.559 11.0842   4
   1  -1 -12 339.253 14.5789   2
  -1  -1  12 356.588 13.3637   3
  -1   1  12 356.760 9.49813   3
   1   1 -12 348.448 13.9594   4
   1   1 -12 352.882 15.7274   2
   0  -1 -12 409.443 14.0041   4
   0  -1  12 412.363 13.6206   3
   0  -1 -12 438.863 14.9532   2
   0   1 -12 408.517 13.4912   3
   0   1  12 435.230 13.6447   4
   0   1 -12 433.541 16.0316   4
  -1  -1 -12 10.8671 4.61933   4
  -1  -1 -12 7.98016 2.17690   3
   1  -1  12 5.16329 3.61347   4
  -1   1 -12 10.7960 3.56431   3
  -1   1 -12 8.05149 4.61901   4
   1   1  12 11.3824 3.95010   4
  -2  -1 -12 77.3810 6.06895   3
  -2  -1 -12 83.6109 11.5042   4
   2  -1  12 78.6208 8.68413   4
   2   1  12 75.6524 8.50473   4
  -2   1 -12 80.2562 11.1762   4
  -2   1 -12 63.8930 6.80825   3
  -3  -1 -12 15.6026 7.14600   4
  -3  -1 -12 25.2484 6.91416   2
  -3   1 -12 26.7471 7.73876   4
   3   1  12 21.8371 6.54019   4
  -3   1 -12 22.4075 5.83981   3
  -4  -1 -12 90.7816 13.2729   2
  -4  -1 -12 96.2445 16.0598   4
  -4   1 -12 77.3766 13.3454   2
   4   1  12 105.573 16.8930   4
  -4   1 -12 86.5789 14.7411   4
  -4   1 -12 92.8650 14.2241   3
  -5  -1 -12 31.5270 8.52900   2
  -5  -1 -12 33.4475 10.7719   4
  -5   1 -12 18.2093 9.10900   2
  -5   1 -12 25.8346 9.89026   4
   5  -2 -12 4.93864 2.34835   4
  -5  -2  12 4.91021 5.75990   2
   5   2 -12 28.7367 6.24085   4
  -5   2  12 10.2911 7.18470   2
   4  -2 -12 4.41816 1.59785   4
  -4  -2  12 -1.2292 5.23130   2
   4   2 -12 2.36679 2.79221   5
  -4   2  12 7.76918 5.35429   2
   4   2 -12 5.26807 4.66932   2
   3  -2 -12 4.72699 4.14605   2
   3  -2 -12 2.57848 1.36116   5
  -3  -2  12 -1.6030 4.65056   2
  -3  -2  12 -0.9557 3.93546   3
   3   2 -12 -0.0518 2.95640   2
  -3   2  12 3.20481 4.32088   2
   3   2 -12 3.82354 3.68425   5
  -2  -2  12 115.632 9.89005   3
   2  -2 -12 125.988 10.8245   2
   2  -2 -12 131.637 8.15178   5
  -2   2  12 109.406 9.63588   2
   2   2 -12 113.293 11.2949   5
   2   2 -12 104.413 10.3373   2
  -1  -2  12 30.5471 6.13837   3
   1  -2 -12 29.1075 3.41958   4
   1  -2 -12 26.6510 5.78866   2
  -1   2  12 32.3148 2.25091   3
   1   2 -12 45.4390 8.11431   2
   1   2 -12 40.0063 7.14113   4
   0  -2 -12 52.6363 5.54798   2
   0  -2  12 63.3274 8.28637   3
   0  -2 -12 51.2195 6.86892   4
   0   2 -12 63.6102 6.80201   3
   0   2 -12 66.3997 9.34593   4
   0   2  12 55.2798 5.23240   4
  -1  -2 -12 275.322 5.40062   3
  -1  -2 -12 289.144 14.4239   4
   1  -2  12 292.297 15.0507   4
  -1   2 -12 287.006 15.1114   4
  -1   2 -12 293.467 13.8119   3
   1   2  12 309.412 13.6532   4
  -2  -2 -12 543.660 22.6950   4
   2  -2  12 503.572 20.8333   4
  -2   2 -12 460.010 20.4730   4
   2   2  12 528.744 20.6546   4
  -2   2 -12 493.675 18.8184   3
  -3  -2 -12 220.591 16.3996   4
  -3  -2 -12 192.340 12.7550   2
  -3   2 -12 190.807 15.4558   4
   3   2  12 196.011 14.6652   4
  -3   2 -12 213.492 13.8930   3
  -4  -2 -12 0.85834 5.33571   4
  -4  -2 -12 9.91108 5.55279   2
  -4   2 -12 -3.6882 4.51485   4
  -4   2 -12 13.3618 4.63042   3
  -4   2 -12 1.80350 5.47056   2
  -5  -2 -12 -1.8237 3.70515   4
  -5  -2 -12 -4.6628 4.39446   2
  -5   2 -12 10.5640 7.50361   4
  -5  -3  12 33.4828 8.73448   2
  -5   3  12 7.21938 6.33715   2
  -4  -3  12 97.9303 13.8287   2
  -4  -3  12 106.830 14.5352   3
   4   3 -12 116.466 9.71135   5
  -4   3  12 116.357 15.6135   2
   3  -3 -12 259.316 16.6985   2
   3  -3 -12 248.618 9.43644   5
  -3  -3  12 242.372 16.1806   3
   3   3 -12 254.111 20.1222   2
  -3   3  12 256.172 16.1811   2
   3   3 -12 252.355 15.1324   5
   2  -3 -12 87.7032 11.1723   2
   2  -3 -12 89.4661 8.01783   5
  -2  -3  12 92.6109 11.8333   3
   2   3 -12 98.2271 10.0638   5
   2   3 -12 99.0337 10.6131   2
  -2   3  12 99.4136 9.32557   2
  -1  -3  12 34.0472 7.53646   3
   1  -3 -12 34.8288 6.84665   5
   1  -3 -12 31.1671 6.12968   2
   1   3 -12 30.3672 7.42624   5
   1   3 -12 42.4234 8.04942   2
   1   3 -12 38.8900 8.24731   4
  -1   3  12 39.5570 6.03034   2
   0  -3 -12 66.8816 5.82241   2
   0  -3 -12 68.2457 6.47252   4
   0  -3 -12 59.9367 9.36847   5
   0  -3  12 58.3647 8.69215   3
   0   3  12 62.2553 5.47168   4
   0   3 -12 62.7632 9.40753   4
   0   3 -12 56.4783 9.49920   3
  -1  -3 -12 95.5582 9.41561   4
   1  -3  12 79.3266 10.2432   3
  -1  -3 -12 92.7034 5.82168   2
  -1   3 -12 83.0194 9.77413   4
  -1   3 -12 90.8922 12.7125   3
  -2  -3 -12 8.68534 3.43979   2
  -2  -3 -12 10.3159 5.50630   4
   2  -3  12 8.77008 4.70848   4
   2   3  12 9.61565 4.62473   4
  -2   3 -12 7.62277 4.58085   3
  -2   3 -12 6.74032 4.55009   4
  -3  -3 -12 84.2332 14.1560   4
  -3  -3 -12 74.3498 12.7382   2
  -3   3 -12 77.0026 12.6729   4
  -4  -3 -12 9.82277 7.47645   4
  -4  -3 -12 17.1796 5.36954   2
  -4  -3 -12 8.10540 6.27152   5
  -4   3 -12 15.4538 6.63146   4
  -4   3 -12 21.6147 8.14324   2
  -4  -4  12 33.6325 9.50408   3
   4  -4 -12 32.1803 10.1917   2
  -4   4  12 27.6060 8.34026   2
   4   4 -12 24.6223 6.85205   5
   3  -4 -12 20.9617 6.49970   2
   3  -4 -12 19.1749 4.62080   5
   3   4 -12 40.4627 8.19995   2
  -3   4  12 18.2420 6.03092   2
   3   4 -12 19.2795 5.68739   5
   2  -4 -12 93.9991 9.61298   2
  -2  -4  12 70.1621 10.9869   3
   2  -4 -12 85.5939 9.22387   5
  -2   4  12 93.3214 8.77900   2
   2   4 -12 83.2218 11.8383   5
   2   4 -12 81.0186 11.9918   2
  -1  -4  12 197.483 14.4774   3
   1  -4 -12 208.603 14.1328   5
   1  -4 -12 187.178 10.6359   2
   1   4 -12 200.119 13.8644   2
   1   4 -12 204.771 14.2339   4
   1   4 -12 206.702 14.9791   5
   0  -4 -12 133.273 12.6103   5
   0  -4 -12 115.371 6.42485   2
   0  -4  12 132.919 11.9580   3
   0   4 -12 127.360 10.9770   3
   0   4  12 131.033 7.94247   4
   0   4 -12 116.059 12.2628   5
   0   4 -12 123.470 11.2459   4
   1  -4  12 91.9159 12.2562   3
  -1  -4 -12 83.2997 12.5800   5
  -1   4 -12 90.7461 9.47324   3
   1   4  12 89.8239 8.33241   4
  -1   4 -12 90.8870 12.7326   4
  -2  -4 -12 84.0100 13.6174   5
  -2  -4 -12 70.7862 2.96052   2
  -2  -4 -12 71.3085 4.95144   3
   2   4  12 88.4016 12.2973   4
  -2   4 -12 53.3144 9.26477   3
  -2   4 -12 78.8086 11.8120   4
  -3  -4 -12 22.3572 7.92955   5
  -3  -4 -12 23.4119 3.79875   2
  -3   4 -12 35.7774 9.21261   4
   3   4  12 34.1279 8.76152   4
  -4  -4 -12 45.7104 11.7054   5
  -4  -4 -12 67.6734 10.2136   2
  -4   4 -12 73.8135 13.4893   4
  -4   4 -12 45.5955 11.7850   2
  -4  -5  12 9.49581 5.41472   3
  -4   5  12 -2.5292 4.87735   2
   4   5 -12 -0.8189 5.49893   5
  -4   5  12 7.28169 3.39305   3
  -3  -5  12 17.6176 7.23247   3
   3  -5 -12 25.2713 6.15870   2
   3  -5 -12 20.4726 4.99460   5
  -3   5  12 23.5792 6.66688   2
  -3   5  12 26.5530 5.20331   3
   3   5 -12 45.8328 10.2263   2
   2  -5 -12 19.4601 6.21557   5
  -2  -5  12 13.6170 6.53523   3
   2  -5 -12 11.4550 4.59994   2
   2   5 -12 8.75396 5.22450   2
  -2   5  12 10.5163 4.30336   2
  -2   5  12 12.4024 2.97100   3
   1  -5 -12 32.7362 8.65461   5
   1  -5 -12 34.6746 5.06652   2
  -1  -5  12 47.8786 10.0338   3
   1   5 -12 41.0827 9.67329   2
   1   5 -12 27.1066 7.81552   4
   0  -5 -12 9.90957 6.22505   5
   0  -5  12 1.77225 4.06938   3
   0   5 -12 7.07014 5.92137   4
   0   5  12 12.8500 3.59611   4
  -1  -5 -12 89.0015 14.3614   5
   1  -5  12 84.4919 12.4381   3
  -1   5 -12 97.4568 13.7619   4
   1   5  12 112.948 9.50220   4
  -2  -5 -12 69.4677 12.9029   5
  -2  -5 -12 60.7234 4.78690   3
  -2   5 -12 67.6600 11.7149   4
   2   5  12 86.6820 9.59104   4
  -3  -5 -12 6.72189 4.98161   5
  -3  -5 -12 8.48476 3.18124   3
  -3   5 -12 3.76450 5.25424   4
  -3  -6  12 19.0979 7.30927   3
   3  -6 -12 3.32651 4.29698   5
  -3   6  12 19.1269 5.13493   2
  -3   6  12 12.3327 4.17792   3
   2  -6 -12 1.18180 4.36405   5
  -2  -6  12 -1.1749 3.81390   3
  -2   6  12 2.01262 1.99823   3
  -2   6  12 -0.4283 2.55970   2
   2   6 -12 0.75277 3.66394   2
  -1  -6  12 4.72933 5.49527   3
   1  -6 -12 4.30696 4.51497   5
   1   6 -12 5.13182 5.43877   4
   1   6 -12 -2.8847 3.20294   2
   0  -6  12 10.1530 6.30295   3
   0  -6 -12 9.68846 7.43119   5
   0   6  12 14.4836 3.56965   4
   0   6 -12 0.60328 5.09623   4
   1  -6  12 12.7835 5.54225   3
  -1  -6 -12 21.8251 10.9131   5
   1   6  12 22.0087 5.40973   4
  -1   6 -12 6.37946 6.12226   4
  -2  -6 -12 8.89695 2.67394   3
  -2  -6 -12 5.51436 5.98213   5
  -2   6 -12 -1.3092 3.60955   4
   2   6  12 33.2213 6.25755   4
   1  -7 -12 40.2329 10.7976   5
  -1  -7  12 42.9025 10.6794   3
   1   7 -12 55.6682 12.7602   4
   0  -7 -12 21.4775 8.61744   5
   0  -7  12 8.31184 6.16527   3
   0   7 -12 8.78920 7.21466   4
   0   7  12 14.1105 3.92596   4
   1  -7  12 4.14228 4.51979   3
  -1  -7 -12 2.78702 5.89350   5
  -1   7 -12 6.37714 6.57395   4
  -5   0  13 -1.3372 5.19006   2
  -4   0  13 47.3958 11.9317   2
   4   0 -13 45.9999 7.37683   4
   3   0 -13 59.8686 5.20351   5
   3   0 -13 80.3247 12.1809   2
  -3   0  13 84.3513 12.2726   2
  -2   0  13 1.46961 2.45874   3
   2   0 -13 2.09913 2.77681   4
   2   0 -13 -2.6240 2.44010   2
  -2   0  13 1.96519 3.85439   2
  -1   0  13 183.113 8.74055   3
   1   0 -13 177.855 9.46980   4
   1   0 -13 167.751 11.2256   2
   0   0 -13 126.567 10.6056   2
   0   0  13 124.225 6.66725   3
   0   0  13 121.048 8.54288   4
   0   0 -13 130.090 9.01591   4
  -1   0 -13 14.4290 3.50540   3
  -1   0 -13 4.48328 4.07705   4
   1   0  13 -0.8236 3.12388   4
   2   0  13 69.3511 9.82953   4
  -2   0 -13 63.2353 7.57279   3
  -2   0 -13 55.2910 9.86126   4
  -3   0 -13 -5.7730 3.25445   4
  -3   0 -13 4.39620 3.86719   3
   3   0  13 -0.0705 4.11421   4
  -4   0 -13 93.7864 15.1323   4
  -4   0 -13 82.0750 13.7758   2
  -5   0 -13 10.5937 6.54311   4
  -5   0 -13 9.15131 6.55638   2
   5  -1 -13 16.7889 4.39759   4
  -5  -1  13 18.9317 7.98189   2
  -5   1  13 10.9361 6.90082   2
   5   1 -13 20.8067 5.36489   4
   4  -1 -13 17.3907 8.46832   2
   4  -1 -13 12.3019 3.51476   4
  -4  -1  13 18.0129 11.8090   2
   4   1 -13 15.9198 3.14855   5
  -4   1  13 26.5392 8.20831   2
  -3  -1  13 5.89453 4.62934   2
   3  -1 -13 8.38347 3.00617   4
   3  -1 -13 10.4849 3.06416   4
  -3   1  13 15.5679 5.88999   2
   3   1 -13 12.3739 3.68183   5
   2  -1 -13 28.4228 4.17604   4
  -2  -1  13 34.1780 6.31854   3
   2  -1 -13 36.0715 7.66345   2
   2   1 -13 31.8496 7.53406   2
  -2   1  13 37.6634 7.66103   2
   1  -1 -13 57.2210 5.26228   4
  -1  -1  13 60.7359 7.52236   3
   1  -1 -13 56.1244 7.97330   2
  -1   1  13 56.1026 4.35987   3
   1   1 -13 57.3902 7.88113   4
   1   1 -13 59.1787 8.90110   2
   0  -1 -13 84.7927 7.35362   4
   0  -1 -13 88.0733 7.61653   2
   0  -1  13 100.538 7.28214   3
   0   1  13 95.7064 7.16231   4
   0   1 -13 99.0606 7.28331   3
   0   1 -13 86.9966 8.24283   4
  -1  -1 -13 138.172 10.4876   4
   1  -1  13 128.356 10.0945   4
  -1  -1 -13 136.560 6.21059   3
   1   1  13 139.656 9.60242   4
  -1   1 -13 126.764 10.0172   4
  -1   1 -13 127.525 8.64062   3
  -2  -1 -13 187.370 8.97311   3
  -2  -1 -13 167.557 13.3656   4
   2  -1  13 168.467 12.6579   4
  -2   1 -13 172.340 13.4527   4
   2   1  13 181.130 12.4256   4
  -2   1 -13 176.943 10.9181   3
  -3  -1 -13 215.506 16.8974   4
  -3  -1 -13 251.267 15.7798   2
  -3   1 -13 225.960 13.3674   3
  -3   1 -13 220.431 16.8034   4
   3   1  13 244.168 16.2923   4
  -4  -1 -13 11.2539 6.58070   4
  -4  -1 -13 5.82421 5.83847   2
  -4   1 -13 9.39270 7.50470   4
  -4   1 -13 6.28548 6.16235   2
  -5  -1 -13 17.4741 7.83767   4
  -5  -1 -13 19.6554 7.64145   2
  -5   1 -13 26.7889 9.03251   4
  -5   1 -13 15.0112 7.63253   2
  -5  -2  13 55.4244 12.0016   2
   5   2 -13 59.9122 10.9864   4
  -5   2  13 62.4680 12.3847   2
  -4  -2  13 14.3579 6.63700   2
   4  -2 -13 23.1044 1.81927   4
   4  -2 -13 21.2829 7.14220   2
  -4   2  13 30.3269 9.62113   2
   4   2 -13 33.0771 5.99417   5
  -3  -2  13 -0.2938 4.16708   2
   3  -2 -13 3.30551 4.84727   2
   3  -2 -13 6.11222 2.13654   5
  -3  -2  13 5.37301 5.06837   3
  -3   2  13 1.92567 3.88774   2
   3   2 -13 9.57571 6.01844   2
   3   2 -13 4.19030 4.56734   5
  -2  -2  13 5.34944 3.87654   3
   2  -2 -13 9.53253 4.80597   2
  -2   2  13 7.46630 4.13159   2
   2   2 -13 -2.0502 2.87060   5
   2   2 -13 2.47922 3.93302   2
   1  -2 -13 19.2975 5.62664   2
   1  -2 -13 32.2071 4.34845   4
  -1  -2  13 33.8735 6.68032   3
   1   2 -13 31.2674 6.65928   4
  -1   2  13 24.5987 1.89304   3
   1   2 -13 26.8096 6.49705   2
   0  -2 -13 155.914 9.43068   4
   0  -2  13 180.657 11.0426   3
   0  -2 -13 154.143 9.06865   2
   0   2 -13 150.641 9.88773   3
   0   2 -13 153.346 11.2084   4
   0   2  13 158.057 8.48038   4
  -1  -2 -13 9.04756 4.75577   4
  -1  -2 -13 9.17547 3.11705   2
   1  -2  13 12.4830 4.62840   4
  -1   2 -13 5.43709 3.75830   3
  -1   2 -13 10.7201 4.34691   4
   1   2  13 8.56617 4.00372   4
   2  -2  13 271.331 15.7631   4
  -2  -2 -13 281.255 9.74831   3
  -2  -2 -13 278.018 16.7863   4
   2   2  13 267.928 15.2471   4
  -2   2 -13 249.615 13.9716   3
  -2   2 -13 251.747 16.3216   4
  -3  -2 -13 80.8057 10.9019   2
  -3  -2 -13 79.1441 15.4609   4
  -3   2 -13 81.5033 10.9389   3
  -3   2 -13 78.6059 12.8991   4
   3   2  13 94.5283 15.4053   4
  -4  -2 -13 41.4692 8.62518   2
  -4  -2 -13 24.1517 9.90010   4
  -4   2 -13 46.2721 10.4726   3
  -4   2 -13 46.5697 11.0344   4
  -5  -2 -13 17.5097 7.91444   4
  -5  -2 -13 6.19855 5.69532   2
  -5   2 -13 15.1517 7.49092   2
  -5   2 -13 8.11956 6.28758   4
  -5  -3  13 36.6004 10.1339   3
  -5  -3  13 26.5229 8.46035   2
  -5   3  13 39.4237 9.70599   2
   4  -3 -13 42.9748 9.61600   2
   4   3 -13 18.9012 5.97038   5
  -4   3  13 33.2258 10.3690   2
   3  -3 -13 417.591 12.8252   5
  -3  -3  13 435.677 21.0885   3
   3  -3 -13 452.709 22.1911   2
  -3   3  13 461.935 21.3067   2
   3   3 -13 472.895 20.8920   5
   3   3 -13 469.685 23.3003   2
   2  -3 -13 634.562 23.3776   2
  -2  -3  13 625.879 23.5519   3
   2   3 -13 569.450 23.6251   2
  -2   3  13 643.550 21.6689   2
   2   3 -13 618.733 23.8825   5
   1  -3 -13 60.1812 8.10670   2
  -1  -3  13 67.4570 9.79206   3
   1  -3 -13 52.3368 8.33003   5
   1   3 -13 69.9657 10.6188   4
   1   3 -13 76.9735 10.9675   2
   0  -3  13 58.4815 9.19535   3
   0  -3 -13 63.1511 6.15399   2
   0  -3 -13 62.0312 6.64355   4
   0   3 -13 76.6564 10.0287   3
   0   3 -13 70.7586 10.5133   4
   0   3  13 63.1257 5.70152   4
  -1  -3 -13 79.8886 5.93900   2
   1  -3  13 81.5437 10.5368   3
  -1  -3 -13 87.6452 9.49555   4
  -1   3 -13 66.6073 10.2676   4
  -1   3 -13 92.5866 9.30356   3
   1   3  13 85.6646 8.05043   4
  -2  -3 -13 -3.2920 4.08544   4
  -2  -3 -13 5.07501 3.18975   2
   2   3  13 -3.0421 3.29645   4
  -2   3 -13 4.71858 5.81691   4
  -2   3 -13 -1.8245 2.30892   3
   3  -3  13 90.7377 13.2176   4
  -3  -3 -13 66.7399 12.5818   4
  -3  -3 -13 66.0560 7.38718   2
  -3   3 -13 88.9743 23.4218   4
   3   3  13 68.4991 11.4038   4
  -4  -3 -13 4.90294 5.35340   5
  -4  -3 -13 25.2581 10.0536   4
  -4  -3 -13 11.2167 4.86174   2
  -4   3 -13 11.1545 6.47847   4
  -4   3 -13 23.6258 8.99476   2
  -4  -4  13 20.9109 8.10202   3
  -4   4  13 28.3531 8.40562   2
   4   4 -13 11.9424 5.37411   5
   3  -4 -13 48.5021 6.94531   5
  -3  -4  13 48.0383 9.75224   3
   3  -4 -13 53.6296 10.1924   2
  -3   4  13 48.6286 8.82500   2
   3   4 -13 68.8835 10.7369   5
   3   4 -13 44.1298 8.75402   2
   2  -4 -13 22.1258 6.08960   2
  -2  -4  13 16.2139 6.93570   3
   2  -4 -13 20.8601 5.60790   5
  -2   4  13 14.4138 5.33278   2
  -2   4  13 12.9657 2.91794   3
   2   4 -13 20.6697 6.34715   5
   1  -4 -13 33.8561 6.05914   2
   1  -4 -13 35.2389 8.28882   5
  -1  -4  13 19.3358 7.32407   3
   1   4 -13 41.5248 8.59831   2
   1   4 -13 28.9759 7.38619   5
   1   4 -13 25.0247 7.97233   4
   0  -4  13 30.3376 7.84330   3
   0  -4 -13 48.7323 9.53798   5
   0  -4 -13 32.2580 4.70045   2
   0   4 -13 39.7915 8.84379   4
   0   4 -13 51.9283 10.0782   5
   0   4 -13 33.8325 7.97922   3
   0   4  13 40.0195 5.60487   4
  -1  -4 -13 40.8234 9.34308   5
   1  -4  13 41.4327 9.02571   3
  -1  -4 -13 45.2308 3.21605   2
  -1   4 -13 38.9865 8.98576   4
   1   4  13 52.6986 8.29671   4
  -2  -4 -13 66.7819 4.18644   3
  -2  -4 -13 53.6788 3.44047   2
  -2  -4 -13 47.3705 3.36847   2
  -2  -4 -13 55.0345 11.4575   5
   2   4  13 73.6678 10.9264   4
  -2   4 -13 63.3111 11.6777   4
  -3  -4 -13 7.50478 2.42209   2
  -3  -4 -13 12.8633 6.78310   5
   3   4  13 10.2957 5.41626   4
  -3   4 -13 8.50371 6.72401   4
  -4  -4 -13 -0.5905 5.69762   5
  -4  -4 -13 0.21378 2.83033   2
  -4   4 -13 4.07222 5.60362   4
  -4   4 -13 4.58037 5.69103   2
   3  -5 -13 6.26613 4.57856   2
   3  -5 -13 8.04676 4.09366   5
  -3  -5  13 -1.0925 3.82083   3
  -3   5  13 9.06001 4.37533   2
   3   5 -13 8.51293 5.01101   5
   2  -5 -13 34.6490 6.52671   2
  -2  -5  13 20.1333 8.35724   3
   2  -5 -13 26.6322 6.77529   5
   2   5 -13 30.0109 8.01962   2
  -2   5  13 32.0775 4.16868   3
  -2   5  13 28.2683 5.97588   2
   1  -5 -13 28.9062 7.82777   5
   1  -5 -13 26.9664 4.81097   2
   1   5 -13 30.6942 7.57043   2
   1   5 -13 25.2233 10.0609   4
   0  -5 -13 17.4888 7.45364   5
   0  -5  13 11.3233 6.23715   3
   0   5 -13 25.9762 8.47847   5
   0   5 -13 8.46139 5.95763   3
   0   5  13 11.0856 3.51483   4
   1  -5  13 16.6165 7.00674   3
  -1  -5 -13 17.0448 8.77639   5
  -1   5 -13 25.3695 7.63733   3
  -1   5 -13 23.7711 7.79371   4
   1   5  13 30.5256 6.76479   4
  -2  -5 -13 65.3432 13.2939   5
  -2  -5 -13 68.5124 4.07049   3
   2   5  13 80.7245 12.1024   4
  -2   5 -13 60.9442 14.0795   4
  -3  -5 -13 13.4592 3.49763   3
  -3  -5 -13 13.0439 7.69537   5
  -3   5 -13 13.3435 5.96898   4
  -2  -6  13 30.7862 8.84092   3
   2  -6 -13 49.1946 9.45793   5
  -2   6  13 36.4239 3.97925   3
  -2   6  13 43.1932 6.51073   2
   1  -6 -13 15.1621 5.69990   5
  -1  -6  13 9.53067 5.81047   3
   1   6 -13 12.3160 6.35351   4
   0  -6  13 12.7659 6.40363   3
   0  -6 -13 7.11451 6.44035   5
   0   6  13 13.1871 3.69581   4
   0   6 -13 2.75944 5.74938   4
   1  -6  13 42.7965 9.91171   3
  -1  -6 -13 26.7986 9.37600   5
  -1   6 -13 41.7284 10.7273   4
   1   6  13 39.5199 7.25233   4
  -2  -6 -13 7.16121 1.67062   3
  -2  -6 -13 8.54411 6.91176   5
  -2   6 -13 2.70928 4.51594   4
   2   6  13 2.75194 4.03900   4
   0  -7 -13 29.8658 10.3061   5
   0  -7  13 34.3133 9.09637   3
   0   7 -13 27.5403 9.98721   4
   0   7  13 29.4213 6.36817   4
  -5   0  14 5.44773 5.85349   2
   5   0 -14 18.5533 5.01220   4
  -4   0  14 7.07067 5.74676   2
   4   0 -14 14.0273 4.50544   4
   3   0 -14 3.90862 2.52242   5
   3   0 -14 -1.4952 4.50409   2
  -3   0  14 4.70089 5.26287   2
   2   0 -14 115.841 10.4967   2
   2   0 -14 119.902 8.23473   4
  -2   0  14 120.421 8.70774   3
   1   0 -14 3.83351 3.83914   2
  -1   0  14 -0.0250 2.25695   3
   1   0 -14 3.77828 4.92227   4
   0   0 -14 19.3595 5.58867   2
   0   0 -14 20.1023 5.25487   4
   0   0  14 20.5998 3.79542   3
  -1   0 -14 6.32912 4.92133   4
  -1   0 -14 6.87924 2.74034   3
   1   0  14 4.33848 3.49330   4
   2   0  14 125.478 11.1641   4
  -2   0 -14 117.213 8.35344   3
  -2   0 -14 98.9518 10.8180   4
  -3   0 -14 18.7814 5.31637   3
  -3   0 -14 13.9891 6.90799   4
   3   0  14 12.6685 5.95974   4
  -4   0 -14 43.5651 10.4326   2
  -4   0 -14 35.5863 10.2224   4
  -4   0 -14 65.1390 9.71784   3
  -5   0 -14 4.39345 6.33745   2
  -5   0 -14 2.99141 6.73526   4
  -5  -1  14 20.7076 8.87285   2
  -5   1  14 28.8821 9.37960   2
   5   1 -14 43.6025 9.13607   4
   4  -1 -14 13.5491 3.23092   4
  -4  -1  14 17.8300 6.98657   2
   4   1 -14 6.54438 2.54550   5
  -3  -1  14 -3.2588 2.61318   3
  -3  -1  14 1.22686 4.19223   2
   3  -1 -14 1.50600 4.63273   2
   3  -1 -14 -2.6268 1.72539   4
   3   1 -14 2.02545 2.49310   5
  -3   1  14 1.12744 4.37979   2
   2  -1 -14 47.9313 8.83816   2
  -2  -1  14 35.6653 6.77072   3
   2  -1 -14 47.3227 5.61827   4
   2   1 -14 36.3316 6.56459   4
   2   1 -14 23.3601 6.77408   2
  -2   1  14 42.4359 6.15137   3
  -2   1  14 45.2654 8.11408   2
   1  -1 -14 77.1692 9.79637   2
  -1  -1  14 72.7141 7.23849   3
   1  -1 -14 68.5912 6.02930   4
   1   1 -14 60.8953 8.43094   4
   1   1 -14 73.1648 10.0097   2
  -1   1  14 67.1850 4.83069   3
   0  -1 -14 236.238 12.2873   2
   0  -1  14 239.930 13.7371   3
   0   1  14 236.550 11.1669   4
   0   1 -14 239.235 15.3813   4
   0   1 -14 226.245 13.5724   2
   0   1 -14 234.425 11.1174   3
  -1  -1 -14 323.971 9.43806   3
  -1  -1 -14 325.995 15.9628   4
   1  -1  14 317.980 15.8068   4
   1   1  14 309.174 14.5246   4
  -1   1 -14 334.386 16.7603   4
  -1   1 -14 343.034 13.8394   3
  -2  -1 -14 443.151 21.3034   4
  -2  -1 -14 426.977 13.5822   3
   2  -1  14 478.330 20.8120   4
  -2   1 -14 447.691 21.3251   4
   2   1  14 422.301 18.9091   4
  -2   1 -14 458.139 17.1812   3
  -3  -1 -14 21.4301 5.06508   3
  -3  -1 -14 10.9138 6.62061   4
  -3  -1 -14 13.3513 5.28557   2
  -3   1 -14 6.01221 5.29214   4
  -3   1 -14 16.1217 5.24623   3
   3   1  14 26.9511 7.25256   4
  -4  -1 -14 33.9990 10.5177   4
  -4  -1 -14 24.0140 7.36487   2
  -4   1 -14 32.7695 9.44799   4
  -4   1 -14 28.5937 9.03035   2
  -5  -1 -14 41.5674 11.8043   4
  -5  -1 -14 67.1088 16.3943   2
  -5   1 -14 34.8063 10.0954   2
  -5   1 -14 49.8563 12.7601   4
  -5  -2  14 13.4141 7.60370   2
  -5   2  14 8.75757 7.21376   2
  -4  -2  14 17.4071 8.20522   3
  -4  -2  14 9.03487 7.61849   2
   4   2 -14 12.6088 3.67010   5
  -4   2  14 16.9934 7.54884   2
  -3  -2  14 4.35955 4.42274   3
   3  -2 -14 10.1287 4.36477   2
   3  -2 -14 4.37581 2.36655   5
   3   2 -14 12.2941 6.44974   2
  -3   2  14 4.96563 4.45283   2
   3   2 -14 -0.7347 2.92438   5
  -2  -2  14 83.9392 10.7874   3
   2  -2 -14 62.2633 3.11102   4
   2  -2 -14 71.5711 10.5428   2
   2   2 -14 77.3348 11.4158   2
   2   2 -14 82.7873 8.89240   5
  -2   2  14 72.8922 10.0172   2
  -1  -2  14 85.2068 8.64691   3
   1  -2 -14 81.7258 5.86315   4
   1  -2 -14 91.6411 8.48278   2
  -1   2  14 78.9646 2.54053   3
   1   2 -14 83.2804 9.17037   4
   1   2 -14 90.2325 9.71894   2
   0  -2  14 90.6665 8.36924   3
   0  -2 -14 83.8752 7.48208   2
   0  -2 -14 77.2462 7.36837   4
   0   2 -14 81.6149 8.57100   4
   0   2  14 90.4464 7.04224   4
   0   2 -14 82.6355 7.87105   3
  -1  -2 -14 160.549 9.40652   2
  -1  -2 -14 149.258 11.6242   4
  -1   2 -14 135.358 11.8502   4
  -1   2 -14 140.639 10.4734   3
   1   2  14 144.103 10.1320   4
  -2  -2 -14 3.82375 2.12066   3
  -2  -2 -14 -4.4004 3.63157   4
   2  -2  14 -0.2499 4.32511   4
  -2   2 -14 3.05732 3.59550   3
   2   2  14 3.85187 4.26452   4
  -2   2 -14 4.45227 5.29082   4
  -3  -2 -14 8.17587 6.28448   4
  -3  -2 -14 17.7356 5.34636   2
  -3   2 -14 31.5846 7.07812   3
  -3   2 -14 6.74106 6.21431   4
   3   2  14 30.3038 8.17256   4
  -4  -2 -14 69.8635 14.1006   4
  -4  -2 -14 95.0026 13.1904   2
  -4   2 -14 58.6594 12.6215   2
  -4   2 -14 60.9890 12.0975   4
  -4  -3  14 53.1403 10.7334   3
   4   3 -14 58.3143 8.88994   5
  -4   3  14 56.0258 11.1044   2
   3  -3 -14 19.9215 4.11498   5
   3  -3 -14 19.1008 6.32354   2
  -3  -3  14 15.5579 5.67798   3
   3   3 -14 39.4277 8.89700   2
   3   3 -14 12.7643 4.96575   5
  -3   3  14 34.4319 7.93807   2
   2  -3 -14 262.494 13.6438   5
  -2  -3  14 301.327 16.9941   3
   2  -3 -14 275.048 16.1754   2
  -2   3  14 289.718 15.1687   2
   2   3 -14 277.000 16.5328   5
   2   3 -14 273.328 17.7225   2
  -1  -3  14 94.3278 9.96833   3
   1  -3 -14 85.5631 9.74124   5
   1   3 -14 83.2734 11.7350   2
   1   3 -14 72.2122 10.8464   4
   0  -3  14 127.344 10.8740   3
   0  -3 -14 123.979 8.92382   4
   0  -3 -14 127.146 8.67621   2
   0   3  14 122.644 7.75514   4
   0   3 -14 115.893 11.3803   4
   0   3 -14 125.382 10.4029   3
  -1  -3 -14 27.8542 4.63790   2
   1  -3  14 14.3447 5.58274   3
  -1  -3 -14 25.4772 6.83612   4
  -1   3 -14 20.3223 6.89790   4
   1   3  14 22.2373 6.03317   4
  -1   3 -14 22.4600 6.10562   3
  -2  -3 -14 41.0318 6.32233   2
  -2  -3 -14 31.6828 3.10292   3
  -2  -3 -14 43.2051 9.69559   4
  -2   3 -14 49.3889 9.16217   3
   2   3  14 49.6202 8.68370   4
  -2   3 -14 30.8434 7.77987   4
  -3  -3 -14 28.3439 8.85396   4
  -3  -3 -14 24.4995 5.60073   2
  -3   3 -14 11.8728 7.20285   4
   3   3  14 13.8550 5.29729   4
  -4  -3 -14 0.23319 5.38554   5
  -4  -3 -14 5.79712 3.87404   2
  -4  -3 -14 0.81163 4.57657   4
  -4   3 -14 4.48792 5.51354   4
  -4   3 -14 4.16995 5.97459   2
  -4  -4  14 18.7980 6.83012   3
   4   4 -14 16.1334 6.32540   5
   3  -4 -14 122.122 9.41440   5
   3  -4 -14 124.034 12.6356   2
  -3   4  14 126.220 9.81112   3
  -3   4  14 135.602 12.2937   2
   3   4 -14 131.863 12.0853   5
   2  -4 -14 40.9369 8.08618   2
   2  -4 -14 48.1647 8.51116   5
  -2  -4  14 46.8731 9.84886   3
   2   4 -14 46.5257 9.28327   5
   2   4 -14 42.6976 9.18800   2
  -2   4  14 41.1750 7.14315   2
  -2   4  14 42.0253 3.67323   3
   1  -4 -14 48.2474 9.22762   5
  -1  -4  14 59.1356 10.4164   3
   1  -4 -14 50.3367 7.52607   2
   1   4 -14 47.9251 9.67524   5
   1   4 -14 52.0897 12.1219   2
   1   4 -14 55.9079 10.2047   4
   0  -4  14 100.201 13.0388   3
   0  -4 -14 115.535 12.5020   5
   0  -4 -14 107.224 7.03947   2
   0   4 -14 93.2711 10.0604   3
   0   4 -14 107.808 11.7479   4
   0   4  14 108.569 7.29099   4
  -1  -4 -14 32.4449 3.43759   2
  -1  -4 -14 29.9656 8.76027   5
   1  -4  14 29.1004 7.78049   3
   1   4  14 39.3978 7.36298   4
  -1   4 -14 24.8457 7.90682   3
  -1   4 -14 27.5790 7.65774   4
  -2  -4 -14 6.16789 1.81965   2
  -2  -4 -14 2.09375 1.06025   3
  -2  -4 -14 3.25158 5.14389   5
  -2  -4 -14 3.52654 1.67638   2
  -2   4 -14 -1.9850 2.78836   4
  -2   4 -14 -9.0383 3.19091   3
   2   4  14 8.28593 4.78370   4
  -3  -4 -14 22.1643 8.75614   5
  -3   4 -14 23.6948 8.74206   4
   3   4  14 28.0516 8.56803   4
  -4  -4 -14 7.65471 6.67415   5
  -4  -4 -14 13.7458 4.16172   2
  -4   4 -14 10.5853 7.30223   4
  -4   4 -14 22.3351 9.66059   2
   3  -5 -14 3.66853 3.40462   5
  -3  -5  14 13.0816 6.58911   3
   3  -5 -14 7.00295 4.98031   2
  -3   5  14 1.76479 4.04614   2
   2  -5 -14 11.6388 3.89746   2
   2  -5 -14 6.74343 4.49902   5
  -2  -5  14 7.33523 5.98825   3
  -2   5  14 5.60516 1.83796   3
  -2   5  14 8.20492 3.95037   2
   2   5 -14 7.65516 4.65709   5
  -1  -5  14 10.4012 5.32908   3
   1  -5 -14 10.1517 3.47031   2
   1  -5 -14 19.0455 6.54743   5
   1   5 -14 13.4536 6.68980   4
   1   5 -14 29.6847 7.67119   5
   1   5 -14 19.3388 6.61902   2
   0  -5  14 42.3949 9.41428   3
   0  -5 -14 55.8607 11.0441   5
   0   5  14 47.1297 5.25657   4
   0   5 -14 53.9180 11.6682   4
   1  -5  14 60.1869 10.6602   3
  -1   5 -14 91.7878 23.4015   4
   1   5  14 87.4885 8.52038   4
  -2  -5 -14 30.1425 9.84376   5
  -2   5 -14 24.4851 8.64028   4
   2   5  14 26.9786 8.70327   4
  -3  -5 -14 42.0171 11.5993   5
  -3  -5 -14 28.5488 4.98702   3
  -3   5 -14 35.3495 9.26824   4
  -2  -6  14 8.80964 5.69956   3
   2  -6 -14 15.5410 6.16712   5
  -2   6  14 14.1986 4.43654   2
   1  -6 -14 22.4481 7.89326   5
  -1  -6  14 5.09685 5.67399   3
   1   6 -14 8.97545 5.30006   4
   0  -6  14 27.9758 8.36840   3
   0   6  14 21.1100 4.43126   4
   0   6 -14 19.7506 8.91524   4
  -1  -6 -14 29.2025 8.74193   5
   1  -6  14 28.9070 8.74513   3
   1   6  14 46.5072 7.77514   4
  -1   6 -14 28.9608 8.67954   4
  -2  -6 -14 11.3903 6.83415   5
  -2   6 -14 -1.8422 4.11105   4
   2   6  14 4.34195 3.85895   4
  -5   0  15 9.05972 5.51263   2
   5   0 -15 27.3180 4.87526   4
   4   0 -15 30.2999 6.02530   4
   3   0 -15 7.21406 4.22496   2
  -3   0  15 7.37808 5.71906   2
   3   0 -15 2.86658 3.13188   4
  -2   0  15 59.0157 7.62511   3
   2   0 -15 54.3618 7.28985   4
   2   0 -15 70.0420 10.7020   2
   1   0 -15 875.225 31.8698   2
  -1   0  15 853.634 19.4396   3
   1   0 -15 809.008 21.3560   4
   0   0  15 118.531 7.23477   3
   0   0 -15 118.120 9.53730   4
   0   0 -15 122.840 10.2047   2
  -1   0 -15 15.2535 5.58499   4
   1   0  15 16.9604 5.29737   4
  -1   0 -15 11.7050 3.59427   3
   2   0  15 2.29681 4.81542   4
  -2   0 -15 9.85135 5.80500   4
   3   0  15 138.053 12.8279   4
  -3   0 -15 139.010 14.3750   4
  -3   0 -15 143.904 10.5364   3
  -4   0 -15 6.51385 6.18688   4
  -5  -1  15 3.13254 5.28578   2
   5   1 -15 46.0370 9.69171   4
  -5   1  15 1.71480 5.56146   2
   4  -1 -15 3.63278 2.27688   4
   4  -1 -15 11.3957 3.06487   4
  -4  -1  15 -0.9508 5.29851   2
  -4   1  15 18.0008 8.94315   2
   4   1 -15 5.55223 2.48752   5
  -3  -1  15 13.5446 6.56483   2
   3  -1 -15 16.9809 10.0413   2
   3  -1 -15 13.9702 3.52614   4
  -3  -1  15 16.4106 5.98119   3
  -3   1  15 9.84847 5.97924   2
   3   1 -15 9.88480 3.61357   5
  -2  -1  15 135.667 10.2003   3
   2  -1 -15 133.397 7.49304   4
   2  -1 -15 124.631 11.5865   2
  -2   1  15 147.730 8.58984   3
   2   1 -15 129.887 11.6439   2
   2   1 -15 148.110 10.5402   4
  -2   1  15 147.298 11.9290   2
   1  -1 -15 133.300 10.7391   2
   1  -1 -15 129.776 8.29819   4
  -1  -1  15 113.900 8.79593   3
   1   1 -15 137.729 11.4950   2
   1   1 -15 114.012 9.46707   4
  -1   1  15 118.311 6.14799   3
   0  -1  15 246.820 11.7303   3
   0  -1 -15 225.661 12.5980   2
   0  -1 -15 244.404 12.6598   4
   0   1 -15 216.686 11.0227   3
   0   1  15 221.892 11.3586   4
   0   1 -15 217.291 13.5980   2
   0   1 -15 222.958 13.2815   4
  -1  -1 -15 308.992 16.1238   4
   1  -1  15 302.250 15.9400   4
  -1  -1 -15 311.176 9.44280   3
  -1   1 -15 328.909 17.2306   4
   1   1  15 306.755 15.0061   4
  -1   1 -15 307.051 13.8914   3
   2  -1  15 342.558 18.2782   4
  -2  -1 -15 327.923 18.9719   4
  -2  -1 -15 337.835 12.2864   3
  -2   1 -15 351.759 19.5629   4
  -2   1 -15 339.296 15.3006   3
   2   1  15 359.178 18.0733   4
   3  -1  15 57.2375 10.5438   4
  -3  -1 -15 35.5776 8.54766   2
  -3  -1 -15 38.9923 9.45991   4
  -3  -1 -15 46.6479 6.92362   3
   3   1  15 42.4263 9.46491   4
  -3   1 -15 53.8042 8.55598   3
  -3   1 -15 39.0037 10.2663   4
  -4  -1 -15 4.07111 5.03758   2
  -4  -1 -15 19.6479 6.71153   4
  -4   1 -15 8.25972 6.33872   3
  -4   1 -15 10.9122 6.74382   4
  -4  -2  15 60.5308 11.1040   3
  -4  -2  15 64.8441 12.2596   2
   3  -2 -15 41.0117 4.64828   5
   3  -2 -15 41.7081 10.0478   2
  -3  -2  15 51.7251 9.21122   3
  -3   2  15 39.7126 8.34091   2
   3   2 -15 42.0445 7.77395   5
   2  -2 -15 3.31666 1.50467   4
  -2  -2  15 6.63929 4.43284   3
   2  -2 -15 -0.3767 3.96082   2
  -2   2  15 5.49293 2.61005   3
  -2   2  15 3.69502 4.62801   2
   2   2 -15 1.90854 4.28880   4
  -1  -2  15 78.5617 10.0301   3
   1  -2 -15 77.4464 8.37631   2
   1  -2 -15 92.8027 6.59776   4
   1   2 -15 96.5973 9.80890   2
   1   2 -15 91.7922 9.53216   4
   0  -2  15 41.0197 7.11378   3
   0  -2 -15 43.6046 8.40760   2
   0  -2 -15 47.9621 8.65576   4
   0   2 -15 48.4985 8.74298   4
   0   2  15 47.9921 6.73570   4
   0   2 -15 38.6565 6.86599   3
  -1  -2 -15 83.0726 11.2493   4
  -1  -2 -15 60.7706 7.89205   2
  -1   2 -15 60.1020 10.1446   4
   1   2  15 64.6488 7.70472   4
  -1   2 -15 71.5858 7.95830   3
  -2  -2 -15 96.0650 11.2927   4
   2  -2  15 80.9059 14.6930   4
  -2  -2 -15 91.3560 5.70142   3
  -2   2 -15 95.9250 9.28109   3
  -2   2 -15 88.0134 13.5565   4
   2   2  15 83.2853 9.46087   4
  -3  -2 -15 88.7013 14.3559   4
  -3  -2 -15 94.4631 9.99664   2
  -3  -2 -15 92.5074 8.52501   3
   3   2  15 89.8905 10.5101   4
  -3   2 -15 123.977 13.7992   4
  -4  -2 -15 -2.1414 3.77953   2
  -4   2 -15 7.13820 5.68070   4
  -4   2 -15 2.74977 5.95017   2
  -4  -3  15 22.1025 6.74040   3
   4   3 -15 17.9941 5.05299   5
  -4   3  15 25.4346 9.23003   2
  -3  -3  15 71.7466 11.6157   3
   3  -3 -15 101.149 14.1623   2
   3  -3 -15 82.8268 6.71218   5
   3   3 -15 87.1581 9.83865   5
  -3   3  15 93.2274 12.6915   2
   2  -3 -15 130.718 10.2300   5
  -2  -3  15 118.219 11.5183   3
   2  -3 -15 97.3299 10.3635   2
  -2   3  15 112.621 10.3161   2
   2   3 -15 111.905 11.5898   2
   2   3 -15 103.987 10.5551   5
  -1  -3  15 173.199 13.0355   3
   1  -3 -15 167.132 12.5567   5
   1  -3 -15 154.115 11.2581   2
   1   3 -15 183.816 14.4142   2
   1   3 -15 151.651 12.3205   4
   0  -3 -15 92.3427 7.87825   2
   0  -3 -15 101.569 8.49182   4
   0  -3  15 106.250 10.1881   3
   0   3 -15 97.6654 10.8111   4
   0   3  15 114.014 7.66920   4
   0   3 -15 88.1577 9.34850   3
  -1  -3 -15 20.3281 4.49908   2
  -1  -3 -15 26.6378 7.04780   4
  -1   3 -15 18.9357 7.22152   4
   1   3  15 19.7915 5.31778   4
  -1   3 -15 15.2980 5.18582   3
  -2  -3 -15 7.54382 1.77342   3
  -2  -3 -15 8.31892 2.91445   2
  -2  -3 -15 11.9423 6.37295   4
   2   3  15 16.7393 5.67760   4
  -2   3 -15 9.72331 5.51292   4
  -2   3 -15 14.6440 5.89190   3
  -3  -3 -15 24.0796 5.37259   2
   3   3  15 37.0419 8.62165   4
  -3   3 -15 37.4932 8.99281   3
  -3   3 -15 34.3964 8.94399   4
  -4  -3 -15 0.50143 4.56362   4
  -4  -3 -15 -4.0466 4.97593   5
  -4  -3 -15 3.50277 3.72700   2
  -4   3 -15 1.94302 7.44994   2
  -4   3 -15 3.19205 5.70398   4
  -4  -4  15 33.9652 9.88337   3
  -4   4  15 32.4535 8.44353   2
  -3  -4  15 27.7187 8.58762   3
   3  -4 -15 35.3636 11.0064   2
  -3   4  15 26.9138 4.67380   3
  -3   4  15 19.0673 5.91638   2
   2  -4 -15 19.8069 5.97357   2
   2  -4 -15 21.3705 5.91530   5
  -2  -4  15 31.3994 13.6057   3
  -2   4  15 32.2480 6.66698   2
  -2   4  15 27.4760 2.37997   3
   2   4 -15 38.5984 13.2629   5
   2   4 -15 59.1007 11.3619   2
   1  -4 -15 36.3368 7.97462   2
   1  -4 -15 42.1441 8.81345   5
  -1  -4  15 33.7863 8.05741   3
   1   4 -15 19.0893 5.93639   5
   1   4 -15 39.6543 8.91318   4
   0  -4 -15 10.8914 3.73834   2
   0  -4  15 12.7637 6.20503   3
   0  -4 -15 16.0525 6.28091   5
   0   4 -15 2.57068 4.01602   3
   0   4  15 8.84005 3.21468   4
   0   4 -15 8.09803 5.53507   4
   1  -4  15 65.1324 10.6412   3
  -1  -4 -15 56.6574 4.69473   2
  -1  -4 -15 59.4080 11.5074   5
   1   4  15 64.0650 9.09775   4
  -2  -4 -15 5.32419 2.05975   2
  -2  -4 -15 13.9528 8.83932   5
  -2  -4 -15 5.43526 2.10937   2
   2   4  15 19.0758 5.75299   4
  -3  -4 -15 1.38568 2.26331   2
  -3  -4 -15 1.12085 5.35374   5
  -3   4 -15 3.41127 3.82476   4
  -3  -5  15 2.46628 6.05032   3
   3  -5 -15 -1.2871 2.65118   5
   3  -5 -15 -4.2703 4.20751   2
  -3   5  15 9.72473 2.54197   3
  -3   5  15 -3.0557 3.71004   2
  -2  -5  15 4.47040 5.40254   3
   2  -5 -15 10.8642 3.75882   2
   2  -5 -15 5.80813 4.70886   5
  -2   5  15 4.55865 3.49353   2
   1  -5 -15 3.52289 4.44990   5
   1  -5 -15 0.53323 1.88582   2
   1   5 -15 -6.3605 3.37365   4
   0  -5 -15 13.9833 2.26510   2
   0  -5  15 12.7373 7.11674   3
   0  -5 -15 20.4705 7.86490   5
   0   5 -15 25.6244 8.27481   4
   0   5  15 21.0533 4.27248   4
   1  -5  15 31.9394 8.91544   3
   1   5  15 22.6471 5.14700   4
  -1   5 -15 6.01765 5.62552   4
  -2  -5 -15 28.0044 10.1269   5
   2   5  15 17.2152 6.25278   4
  -2   5 -15 6.02851 5.10299   4
  -3  -5 -15 50.5142 13.5589   5
  -3   5 -15 50.9343 11.5058   4
  -2  -6  15 9.86274 6.07151   3
   2  -6 -15 9.19550 5.89025   5
   2   6 -15 14.6425 7.53229   4
  -1  -6  15 16.8452 7.80088   3
   1  -6 -15 20.5102 7.88386   5
   1   6 -15 13.1328 6.76456   4
   0  -6  15 54.6725 12.1253   3
   0  -6 -15 88.8450 15.5677   5
   0   6 -15 82.7473 14.3898   4
   0   6  15 84.8543 6.56265   4
  -1  -6 -15 33.5246 10.1586   5
   1  -6  15 33.7564 9.55057   3
  -1   6 -15 35.3349 10.4766   4
   1   6  15 38.3389 6.99099   4
  -5   0  16 2.99828 5.41983   2
   4   0 -16 4.72401 3.52269   4
  -4   0  16 9.47621 6.83965   2
   3   0 -16 72.9019 7.36591   4
  -3   0  16 93.9033 13.3871   2
  -3   0  16 68.3213 9.17506   3
  -2   0  16 162.709 10.1797   3
   2   0 -16 166.883 10.1364   4
   1   0 -16 6.53367 4.06298   4
   1   0 -16 13.6664 5.50734   2
  -1   0  16 10.5566 3.77642   3
   0   0 -16 145.652 11.0663   2
   0   0  16 169.291 8.57246   3
   0   0 -16 163.537 11.6435   4
  -1   0 -16 173.962 9.25489   3
  -1   0 -16 172.743 13.2067   4
   1   0  16 196.560 13.0219   4
   2   0  16 103.690 10.8928   4
  -2   0 -16 111.628 8.47442   3
   3   0  16 91.6629 10.4719   4
  -3   0 -16 110.111 9.37057   3
  -4   0 -16 18.0774 6.69672   3
  -4   0 -16 26.7954 9.30845   2
  -4   0 -16 32.2156 9.64530   4
   4  -1 -16 9.81778 3.11787   4
   4  -1 -16 12.8368 3.47880   4
  -4  -1  16 2.83487 5.00482   2
  -4  -1  16 10.5980 5.34792   3
   4   1 -16 11.8653 3.03895   5
  -4   1  16 10.3969 6.49101   2
   3  -1 -16 5.43553 2.57654   4
  -3  -1  16 4.99849 3.91207   3
  -3   1  16 -0.9362 4.08523   2
   3   1 -16 4.43926 3.43013   4
   3   1 -16 8.82940 3.67808   5
  -2  -1  16 105.746 9.46058   3
   2  -1 -16 106.485 7.15019   4
   2  -1 -16 101.402 13.2529   2
   2   1 -16 109.966 11.0174   2
   2   1 -16 94.6634 9.11447   4
  -2   1  16 104.366 7.40619   3
   1  -1 -16 44.8989 8.50115   2
  -1  -1  16 35.4298 6.59161   3
   1  -1 -16 35.0812 5.95024   4
   1   1 -16 46.6241 8.75941   2
   1   1 -16 45.0919 8.01948   4
  -1   1  16 33.6682 4.22730   3
   0  -1 -16 24.8125 5.95776   2
   0  -1 -16 16.6896 5.44132   4
   0  -1  16 33.5927 6.10391   3
   0   1 -16 26.9299 6.66987   4
   0   1 -16 17.8295 5.72848   2
   0   1  16 35.2063 6.62683   4
   1  -1  16 39.2668 7.85886   4
  -1  -1 -16 25.7459 3.59906   3
  -1  -1 -16 24.7990 7.05803   4
  -1   1 -16 27.1047 8.78297   4
  -1   1 -16 24.2844 5.42464   3
   1   1  16 23.0953 6.32282   4
  -2  -1 -16 174.536 14.6518   4
  -2  -1 -16 177.522 9.16943   3
   2  -1  16 235.161 33.4816   4
   2   1  16 176.732 13.4386   4
  -2   1 -16 176.724 14.6652   4
  -2   1 -16 168.675 11.2105   3
  -3  -1 -16 42.7286 6.59825   3
  -3   1 -16 48.6733 8.32978   3
  -3   1 -16 60.8842 11.7957   4
   3   1  16 59.2182 10.5601   4
  -4  -1 -16 91.0285 15.9072   4
  -4  -1 -16 106.579 9.30811   3
  -4  -1 -16 79.8787 13.3702   2
  -4   1 -16 126.258 12.1480   3
  -4   1 -16 91.4598 15.8285   4
  -4   1 -16 94.4904 15.4536   2
  -4  -2  16 46.6704 15.9285   3
  -4   2  16 46.7948 10.2641   2
   4   2 -16 74.5551 7.36065   5
   3  -2 -16 91.2136 6.73108   5
  -3  -2  16 113.969 11.1688   3
  -3   2  16 109.733 11.5910   2
   3   2 -16 115.048 9.91940   5
   2  -2 -16 68.0539 4.25636   4
  -2  -2  16 59.1560 9.29812   3
   2  -2 -16 66.2342 10.8919   2
   2   2 -16 64.2092 10.0829   4
  -2   2  16 52.1452 4.68317   3
   1  -2 -16 2.93102 2.55879   4
  -1  -2  16 0.89157 3.66830   3
   1  -2 -16 2.05518 3.66086   2
   1   2 -16 0.76815 3.91254   4
   0  -2  16 59.5422 8.41133   3
   0  -2 -16 52.3807 7.81465   2
   0  -2 -16 63.1716 8.55065   4
   0   2 -16 48.8297 7.99264   3
   0   2  16 54.5506 6.30841   4
   0   2 -16 47.8486 9.07050   2
  -1  -2 -16 43.8867 8.48160   4
  -1  -2 -16 35.3200 6.37242   2
  -1   2 -16 49.8537 8.10409   3
  -1   2 -16 39.4770 8.86862   4
   1   2  16 38.2621 7.36889   4
  -2  -2 -16 4.81055 5.35261   4
   2  -2  16 1.67277 4.22407   4
  -2  -2 -16 5.55716 2.36722   3
  -2   2 -16 3.45083 5.30898   4
   2   2  16 0.88937 3.72905   4
  -2   2 -16 8.60071 4.39580   3
  -3  -2 -16 99.5025 10.5723   2
  -3  -2 -16 117.820 10.9855   3
   3   2  16 91.3653 10.7353   4
  -3   2 -16 65.3772 15.2680   4
  -4  -2 -16 26.9324 8.45926   4
  -4  -2 -16 20.0907 6.52978   2
  -4   2 -16 25.5323 9.23755   4
  -4   2 -16 13.2989 7.25422   2
  -4  -3  16 7.54432 5.69061   3
   4   3 -16 16.1387 4.91775   5
  -4   3  16 18.6990 7.06076   2
   3  -3 -16 137.907 24.0004   2
  -3  -3  16 174.461 14.9896   3
   3  -3 -16 122.328 8.39330   5
  -3   3  16 164.540 13.7082   2
   3   3 -16 162.696 13.0174   5
   2  -3 -16 4.38684 3.93454   5
   2  -3 -16 9.12947 4.79212   2
  -2  -3  16 2.80323 4.83997   3
   2   3 -16 2.07042 3.89442   5
   2   3 -16 10.6304 5.88158   4
  -2   3  16 5.25709 1.65702   3
  -2   3  16 1.02444 3.74079   2
   2   3 -16 10.1021 5.57258   2
  -1  -3  16 38.2092 8.17668   3
   1  -3 -16 46.9697 9.21169   5
   1  -3 -16 45.4103 7.85017   2
   1   3 -16 40.3293 9.22928   4
   0  -3  16 9.07159 4.88178   3
   0   3 -16 -2.8132 2.76829   3
   0   3 -16 2.30143 4.65324   4
   0   3  16 -2.0868 2.18818   4
  -1  -3 -16 -1.3093 3.84213   4
  -1  -3 -16 6.02174 2.71635   2
  -1   3 -16 8.53996 5.33453   4
  -1   3 -16 8.98867 4.03720   3
   1   3  16 1.25664 2.94013   4
  -2  -3 -16 14.3575 6.07359   4
  -2  -3 -16 4.98442 1.22586   3
  -2  -3 -16 6.93197 3.09366   2
  -2   3 -16 10.0560 5.80306   4
   2   3  16 13.9928 5.27296   4
  -3  -3 -16 7.04700 3.76270   2
  -3  -3 -16 0.47006 5.12497   4
  -3  -3 -16 5.00055 2.43518   3
  -3   3 -16 -6.9871 4.06535   4
  -4  -3 -16 18.1472 8.98027   4
  -4  -3 -16 13.1125 4.90185   2
  -4  -3 -16 10.1133 6.76606   5
  -4   3 -16 8.35589 5.78494   2
  -4   3 -16 19.3491 8.59647   4
   3  -4 -16 34.0701 6.26739   5
  -3  -4  16 22.7154 7.53643   3
  -3   4  16 38.6582 4.26975   3
  -3   4  16 31.5045 7.43595   2
   2  -4 -16 9.83106 4.64258   5
   2  -4 -16 8.73719 4.69952   2
  -2  -4  16 16.0368 6.93805   3
   2   4 -16 9.71189 5.37092   4
  -1  -4  16 16.5981 6.59352   3
   1  -4 -16 8.38916 5.54061   5
   1  -4 -16 8.50707 3.98400   2
   1   4 -16 6.95283 5.47368   2
   0  -4 -16 20.4346 4.35590   2
   0  -4 -16 21.5601 7.24967   5
   0  -4  16 20.7103 6.76633   3
   0   4  16 22.6432 4.61750   4
   0   4 -16 16.8369 6.19696   2
   1  -4  16 -2.4778 3.09789   3
  -1  -4 -16 -3.3468 1.66748   2
   1   4  16 0.27469 2.82961   4
  -1   4 -16 -0.5229 4.92235   4
  -2  -4 -16 7.54970 2.57856   2
  -2  -4 -16 8.35638 7.02168   5
  -2  -4 -16 3.98172 2.29983   2
   2   4  16 16.8983 5.49311   4
  -2   4 -16 8.50396 5.74236   4
  -3  -4 -16 5.64746 2.76246   2
  -3  -4 -16 17.9614 3.94396   2
  -3  -4 -16 10.3838 7.74281   5
  -3  -4 -16 13.9275 2.85310   3
  -3   4 -16 12.5860 7.76055   4
   3  -5 -16 1.15372 3.16516   5
  -3  -5  16 -7.9700 4.06689   3
  -3   5  16 3.80845 4.23350   2
   2  -5 -16 11.9553 4.67311   2
  -2  -5  16 8.30754 6.56965   3
   2  -5 -16 12.6182 5.41260   5
   2   5 -16 13.9671 6.14810   4
  -1  -5  16 43.6064 9.96644   3
   1  -5 -16 28.4872 5.48060   2
   1  -5 -16 41.9827 9.42479   5
   1   5 -16 41.0537 10.1637   4
   0  -5  16 -2.9687 3.80619   3
   0  -5 -16 8.04141 2.29959   2
   0  -5 -16 10.0949 6.39478   5
   0   5  16 9.27102 2.97474   4
   0   5 -16 6.01543 6.16640   4
   1  -5  16 36.9582 9.16410   3
  -1  -5 -16 52.7147 11.6298   5
   1   5  16 52.4131 8.23219   4
  -1   5 -16 34.1008 9.08671   4
  -2  -5 -16 6.53840 6.82804   5
   2   5  16 13.8644 4.52345   4
  -2   5 -16 6.24808 5.88255   4
  -1  -6  16 0.72752 4.25305   3
   1  -6 -16 4.80802 8.36731   5
   1   6 -16 4.87460 6.17909   4
   0  -6  16 28.8187 8.25675   3
   0  -6 -16 29.8424 8.83830   5
   0   6 -16 20.3244 8.78864   4
   0   6  16 14.2796 3.20400   4
  -1  -6 -16 60.9564 12.4235   5
   1   6  16 80.8665 7.63190   4
   4   0 -17 3.64098 3.12577   4
   4   0 -17 2.57539 1.51151   5
  -4   0  17 1.97199 6.20169   2
   4   0 -17 15.2085 3.71016   4
  -3   0  17 29.8749 6.76158   3
   3   0 -17 43.3648 7.17696   4
  -2   0  17 23.2631 5.28014   3
   2   0 -17 17.2627 6.39148   2
   2   0 -17 19.7054 5.15173   4
  -1   0  17 52.5138 6.64050   3
   1   0 -17 50.5373 8.07122   4
   1   0 -17 69.9487 10.4658   2
   0   0 -17 342.716 16.7037   4
   0   0 -17 389.103 18.4025   2
  -1   0 -17 658.856 25.0161   4
  -1   0 -17 655.177 17.6313   3
   1   0  17 671.822 23.9082   4
   2   0  17 213.174 31.9614   4
  -2   0 -17 185.775 10.8345   3
  -2   0 -17 186.298 15.5560   4
  -3   0 -17 -2.7365 2.85036   3
  -3   0 -17 7.56617 6.56996   4
  -4   0 -17 23.3545 9.88889   4
  -4   0 -17 14.4253 6.59161   2
  -4  -1  17 4.90742 5.36255   2
   4  -1 -17 10.7366 3.05280   4
   4  -1 -17 4.60946 2.66513   4
  -4  -1  17 -2.4004 5.84753   3
   4   1 -17 0.62569 2.20502   5
  -4   1  17 -0.6024 5.14270   2
   3  -1 -17 26.2060 4.35607   4
  -3  -1  17 15.4448 5.88659   3
   3  -1 -17 37.8217 10.6645   2
  -3   1  17 17.6482 7.14168   2
   3   1 -17 33.9770 7.16081   4
   3   1 -17 17.6392 4.86790   5
  -3   1  17 29.6275 6.15037   3
   2  -1 -17 29.8531 7.68338   2
  -2  -1  17 33.6711 6.82593   3
   2  -1 -17 23.7208 4.63603   4
   2   1 -17 26.5306 6.70969   4
  -2   1  17 21.0254 4.43703   3
   1  -1 -17 29.9178 7.22553   2
  -1  -1  17 32.2040 6.45260   3
   1  -1 -17 28.8196 5.72004   4
  -1   1  17 27.4069 3.94142   3
   1   1 -17 21.4843 5.94534   4
   1   1 -17 22.7537 6.90049   2
   0  -1 -17 81.8591 8.67534   2
   0  -1  17 89.3141 8.12099   3
   0  -1 -17 89.4070 8.80062   4
   0   1  17 86.4951 8.40047   4
   0   1 -17 93.9019 9.85573   4
  -1  -1 -17 169.138 11.8659   2
   1  -1  17 194.701 13.8501   4
  -1  -1 -17 161.736 12.8142   4
  -1  -1 -17 177.468 7.33023   3
  -1   1 -17 186.084 11.2379   3
  -1   1 -17 193.423 14.7359   4
   1   1  17 219.986 13.5073   4
  -2  -1 -17 55.4797 5.54769   3
   2  -1  17 61.1901 11.2587   4
  -2  -1 -17 64.7131 11.6745   4
   2   1  17 60.8832 10.2444   4
  -2   1 -17 46.0183 10.4776   4
  -2   1 -17 38.5503 6.84956   3
  -3  -1 -17 42.2573 10.6199   4
  -3  -1 -17 61.8379 6.31760   3
  -3   1 -17 53.7432 9.11718   3
  -3   1 -17 72.6607 14.0013   4
  -4  -1 -17 32.4462 10.2250   4
  -4  -1 -17 34.7518 6.61381   3
  -4   1 -17 38.4564 11.7424   4
  -4   1 -17 20.6061 7.84765   2
  -4  -2  17 12.3087 5.41023   3
   4   2 -17 13.0334 4.54558   5
  -4   2  17 14.0463 7.41934   2
   3  -2 -17 102.534 7.58692   5
  -3  -2  17 82.0980 11.2670   3
   3   2 -17 94.4101 10.4380   4
  -3   2  17 134.551 12.8852   2
   3   2 -17 102.161 9.86018   5
   2  -2 -17 20.9596 3.20706   4
  -2  -2  17 15.2677 6.15044   3
   2  -2 -17 29.3108 7.48342   2
  -2   2  17 23.4214 3.82509   3
   2   2 -17 32.7119 7.75628   4
  -1  -2  17 31.6358 6.78468   3
   1  -2 -17 29.5952 7.16514   2
   1  -2 -17 29.6879 5.28400   4
   1   2 -17 36.6826 8.26097   4
   0  -2 -17 23.3559 5.97155   2
   0  -2  17 18.6271 5.59622   3
   0  -2 -17 18.2391 5.59367   4
   0   2 -17 21.6731 7.24283   4
   0   2 -17 21.8469 5.37769   3
   0   2  17 29.7109 5.68221   4
  -1  -2 -17 66.9657 7.46945   2
  -1  -2 -17 63.7792 10.2043   4
  -1   2 -17 68.2541 9.29359   3
   1   2  17 64.0213 7.61703   4
  -1   2 -17 65.5777 11.5271   4
   2  -2  17 9.83996 5.11086   4
  -2  -2 -17 5.72120 2.19521   3
  -2  -2 -17 4.24167 5.20773   4
   2   2  17 8.43443 5.39774   4
  -2   2 -17 27.9872 6.55862   3
  -3  -2 -17 23.1964 8.22905   4
  -3  -2 -17 17.9546 6.46283   2
  -3   2 -17 18.6357 7.64527   4
  -4  -2 -17 2.19549 4.82823   2
  -4  -2 -17 3.98132 3.94569   3
  -4  -2 -17 9.84951 6.24777   4
  -4   2 -17 4.69793 6.80542   4
  -4   2 -17 6.26641 6.08410   2
  -4  -3  17 9.42532 6.43800   3
  -4   3  17 26.1489 8.13504   2
   4   3 -17 24.8177 6.50337   5
   3  -3 -17 49.5269 6.75233   5
  -3  -3  17 59.5854 10.6278   3
   3   3 -17 86.0898 9.38060   5
  -3   3  17 55.5541 10.5058   2
   2  -3 -17 7.53060 4.16547   5
   2  -3 -17 15.6048 5.57534   2
  -2  -3  17 6.06870 4.98218   3
   2   3 -17 3.29109 4.48768   4
  -2   3  17 4.65154 1.19631   3
   2   3 -17 9.55879 4.84058   5
  -2   3  17 8.94835 2.44899   3
  -1  -3  17 85.8150 11.5902   3
   1  -3 -17 106.972 11.1411   5
   1  -3 -17 96.8666 10.0171   2
   1  -3 -17 91.1146 5.87513   4
   1   3 -17 100.895 13.5912   4
   0  -3 -17 16.8971 4.66887   4
   0  -3 -17 18.0630 5.01618   2
   0  -3  17 14.0182 5.91247   3
   0   3 -17 15.2971 5.62511   3
   0   3 -17 10.4477 5.93703   4
   0   3  17 20.8814 4.81670   4
  -1  -3 -17 -1.4482 3.93298   4
  -1   3 -17 4.28584 3.56066   3
   1   3  17 1.59444 3.11848   4
  -1   3 -17 5.05849 5.82693   4
  -2  -3 -17 7.79415 3.45829   2
  -2  -3 -17 -0.6880 5.01764   4
  -2   3 -17 0.45918 5.54424   4
   2   3  17 9.60317 5.06172   4
  -3  -3 -17 4.40688 6.30366   4
  -3  -3 -17 -2.0118 1.82498   3
  -3  -3 -17 2.84434 3.03149   2
  -3   3 -17 -3.6534 5.50566   4
   3  -4 -17 6.56952 3.27198   5
  -3  -4  17 10.8843 5.49432   3
  -3   4  17 6.58312 4.38933   2
  -3   4  17 12.4023 2.90223   3
   2  -4 -17 32.3573 7.90635   2
   2  -4 -17 19.3736 6.26871   5
   2   4 -17 32.6879 10.8434   4
   2   4 -17 33.9096 8.70243   5
   1  -4 -17 21.5986 5.43390   2
   1  -4 -17 12.6537 5.91458   5
   1   4 -17 30.4324 8.49789   5
   1   4 -17 19.1282 7.85216   4
   0  -4 -17 46.0712 6.58692   2
   0  -4  17 49.1309 10.0070   3
   0  -4 -17 38.8045 9.53001   5
   0   4  17 36.2785 5.75468   4
   0   4 -17 39.5574 8.06266   3
   0   4 -17 35.7685 9.98338   4
  -1  -4 -17 3.61961 2.02068   2
  -1  -4 -17 -4.0664 5.20317   5
  -1   4 -17 6.42504 6.46115   4
   1   4  17 9.74383 4.18338   4
  -2  -4 -17 0.42044 2.06572   2
  -2  -4 -17 1.00825 2.01748   2
  -2  -4 -17 -4.7293 4.05191   5
  -2   4 -17 -0.7661 4.67812   4
   2   4  17 10.9565 3.88826   4
  -3  -4 -17 35.3039 10.5339   5
  -3  -4 -17 49.5661 5.47885   2
  -3   4 -17 42.9829 12.0408   4
  -2  -5  17 0.66486 4.99658   3
   2  -5 -17 3.20213 4.45759   5
   2  -5 -17 4.22268 4.27445   2
   1  -5 -17 4.05365 5.03419   5
  -1  -5  17 -1.3235 4.50518   3
   1   5 -17 0.19443 5.41242   4
   0  -5 -17 3.80649 5.43880   5
   0  -5  17 16.9075 7.22660   3
   0  -5 -17 6.07588 2.44653   2
   0   5  17 2.64913 2.41701   4
   0   5 -17 6.63046 7.06133   4
  -1  -5 -17 21.0210 7.84220   5
  -1   5 -17 12.8234 7.18077   4
   1   5  17 21.6768 5.04496   4
  -2  -5 -17 -5.6158 5.89894   5
   2   5  17 15.9271 4.48342   4
  -2   5 -17 2.85920 5.75259   4
   4   0 -18 25.7195 5.47847   4
  -4   0  18 22.9442 6.17515   3
   4   0 -18 18.9412 5.07953   4
  -4   0  18 5.37778 5.18317   2
   3   0 -18 13.2151 4.95836   4
  -3   0  18 11.2055 4.99174   3
  -2   0  18 262.704 13.0629   3
   2   0 -18 291.580 14.0333   4
   1   0 -18 -4.7761 2.74401   4
  -1   0  18 1.82309 4.65390   3
   1   0 -18 5.89818 4.30695   2
   0   0 -18 3.99183 4.22405   4
   0   0 -18 18.8997 5.30555   2
  -1   0 -18 267.268 16.9709   4
   1   0  18 262.652 15.5043   4
  -1   0 -18 267.846 11.5187   3
  -2   0 -18 65.5141 8.33279   3
   2   0  18 73.5140 11.6689   4
  -2   0 -18 55.8470 11.4316   4
  -3   0 -18 22.0851 5.40883   3
  -4   0 -18 8.28026 5.77780   2
  -4   0 -18 4.48568 6.29820   4
   4  -1 -18 6.55330 2.64466   4
  -4  -1  18 10.3879 5.81618   3
   4  -1 -18 11.6080 3.19297   4
   4   1 -18 2.88835 4.50558   4
   4   1 -18 6.21338 3.26920   5
  -4   1  18 6.28349 6.12863   2
  -3  -1  18 3.64330 4.16500   3
   3  -1 -18 1.03001 1.86117   4
  -3   1  18 -1.9214 3.06560   3
   3   1 -18 -1.8489 2.72478   4
   3   1 -18 3.50462 2.70117   5
  -2  -1  18 48.1128 8.04242   3
   2  -1 -18 56.7955 6.13967   4
  -2   1  18 55.6804 9.74381   3
   2   1 -18 56.0657 9.04417   4
  -1  -1  18 89.5041 8.55851   3
   1  -1 -18 74.9734 7.56975   4
   1  -1 -18 84.6453 11.6252   2
   1   1 -18 90.2405 9.55472   4
   1   1 -18 67.4175 11.7269   2
  -1   1  18 85.2518 5.46266   3
   0  -1 -18 69.9720 9.95051   4
   0  -1  18 66.6449 7.40234   3
   0  -1 -18 87.9850 9.24336   2
   0   1 -18 74.5391 10.8696   4
   0   1 -18 69.7369 11.1037   2
  -1  -1 -18 52.4352 8.83319   2
   1  -1  18 44.7904 9.33050   4
  -1  -1 -18 47.4330 9.33823   4
   1   1  18 48.2129 8.62665   4
  -1   1 -18 48.5345 9.66805   4
  -1   1 -18 44.6096 7.14252   3
  -2  -1 -18 80.4846 6.31424   3
   2  -1  18 88.7294 13.3491   4
  -2  -1 -18 90.9315 13.8105   4
  -2   1 -18 92.5836 17.4157   4
   2   1  18 79.3137 12.3304   4
  -2   1 -18 78.9572 8.30918   3
  -3  -1 -18 13.7937 3.72559   3
  -3  -1 -18 13.8959 7.14360   4
  -3   1 -18 10.5680 5.78869   4
  -4  -1 -18 21.8348 8.53232   4
  -4   1 -18 22.0079 9.04252   4
  -4  -2  18 17.1500 6.87124   3
  -4   2  18 9.61773 6.47335   2
   4   2 -18 28.9514 5.61633   5
   3  -2 -18 55.1349 6.23519   5
  -3  -2  18 64.4122 10.3892   3
   3  -2 -18 64.2058 13.8523   2
   3   2 -18 57.3005 8.92874   5
  -3   2  18 62.0037 11.5380   2
   3   2 -18 58.3427 9.95607   4
  -3   2  18 44.6607 6.40448   3
  -2  -2  18 36.1550 7.39924   3
   2  -2 -18 34.3191 3.74951   4
   2  -2 -18 46.6478 9.76738   2
  -2   2  18 26.4854 3.85712   3
   2   2 -18 40.1654 8.61969   4
   1  -2 -18 19.5265 5.92475   2
   1  -2 -18 20.8408 4.63683   4
  -1  -2  18 21.1904 5.98022   3
   1   2 -18 17.3453 6.39944   4
   0  -2  18 4.79310 4.17058   3
   0  -2 -18 0.48575 3.11494   4
   0  -2 -18 9.92201 4.38043   2
   0   2 -18 3.68613 3.02844   3
   0   2 -18 0.61956 4.14292   4
   0   2  18 8.47622 3.45233   4
  -1  -2 -18 21.1907 5.70250   2
  -1  -2 -18 38.2987 8.53024   4
   1   2  18 18.8224 5.14283   4
  -1   2 -18 24.0010 7.49489   4
  -1   2 -18 35.6916 7.05266   3
  -2  -2 -18 13.4179 2.57840   3
  -2  -2 -18 22.3444 7.30574   4
   2   2  18 18.6188 6.65579   4
  -2   2 -18 12.0399 5.08567   3
  -2   2 -18 14.8782 6.82262   4
  -3  -2 -18 22.5861 8.15067   4
  -3  -2 -18 11.7399 5.70549   2
  -3   2 -18 10.2934 4.65719   3
  -3   2 -18 12.6544 7.15310   4
  -3  -3  18 30.3224 8.37582   3
   3  -3 -18 34.6304 9.60865   2
   3  -3 -18 15.5425 4.75273   5
   3   3 -18 33.2312 8.93920   4
   3   3 -18 27.2123 7.16155   5
  -3   3  18 47.1937 9.91420   2
  -2  -3  18 4.36142 4.46788   3
   2  -3 -18 11.6372 5.35972   2
   2  -3 -18 6.95583 4.42135   5
   2   3 -18 13.1913 6.58995   4
   2   3 -18 21.4322 11.2329   5
   1  -3 -18 43.4663 8.28371   2
  -1  -3  18 37.3639 7.89129   3
   1  -3 -18 37.9075 4.32876   4
   1   3 -18 32.3030 8.18406   4
   0  -3 -18 42.3254 6.98951   2
   0  -3  18 28.7459 7.56404   3
   0  -3 -18 37.9348 7.24326   4
   0   3 -18 32.7317 7.06547   3
   0   3 -18 27.7156 9.28573   4
  -1  -3 -18 14.6244 4.12617   2
  -1  -3 -18 17.4248 6.05577   4
   1   3  18 19.4790 5.65938   4
  -1   3 -18 23.4921 6.02062   3
  -1   3 -18 13.8346 6.02337   4
  -2  -3 -18 19.5067 4.82226   2
  -2  -3 -18 24.7728 7.82822   4
  -2   3 -18 25.0844 7.88164   4
  -2   3 -18 20.9301 6.80693   3
   2   3  18 39.3095 7.70540   4
  -3  -3 -18 6.90092 1.91796   3
  -3  -3 -18 10.4736 4.28893   2
  -3  -3 -18 14.2655 6.57890   4
  -3   3 -18 9.02864 5.74917   4
  -3  -4  18 9.00052 4.62433   3
   3  -4 -18 3.50001 3.48666   5
   3  -4 -18 14.1876 5.95707   2
  -3   4  18 6.56515 1.98273   3
  -3   4  18 2.26366 4.20818   2
   3   4 -18 6.52610 5.58267   4
   3   4 -18 13.3337 6.96166   5
  -2  -4  18 4.53490 5.63563   3
   2  -4 -18 5.59479 4.45923   5
   2  -4 -18 9.34985 4.49954   2
   2   4 -18 -0.0288 4.62212   4
   1  -4 -18 10.6372 3.96018   2
   1  -4 -18 6.22269 6.15829   5
  -1  -4  18 -0.0876 4.44606   3
   1   4 -18 8.97654 6.13268   4
   0  -4 -18 11.5029 4.37752   2
   0  -4  18 14.3330 6.36706   3
   0   4  18 6.53830 3.45476   4
   0   4 -18 9.81274 5.73766   4
  -1  -4 -18 8.36082 2.99629   2
  -1  -4 -18 0.19032 5.51725   5
   1   4  18 11.2844 3.91618   4
  -1   4 -18 5.44676 6.38748   4
  -2  -4 -18 49.6936 9.89925   4
  -2  -4 -18 45.0123 5.11245   2
  -2  -4 -18 48.5020 12.3262   5
  -2  -4 -18 49.9635 5.32609   2
  -2   4 -18 46.6556 11.0543   4
   2   4  18 68.9787 10.6323   4
  -2  -5  18 5.72309 5.21911   3
   2  -5 -18 10.6776 5.30982   2
   2  -5 -18 0.51725 3.97098   5
   2   5 -18 2.16428 5.53317   4
  -1  -5  18 22.1332 7.15234   3
   1  -5 -18 10.8044 4.36781   2
   1  -5 -18 16.7153 8.51745   5
   1   5 -18 17.2416 7.57569   4
   0  -5 -18 5.18319 2.06480   2
   0  -5 -18 5.57709 5.55030   5
   0  -5  18 0.29315 4.52477   3
   0   5  18 4.28682 3.23284   4
   0   5 -18 14.4431 7.93694   4
  -1  -5 -18 12.1553 7.69488   5
  -1   5 -18 22.5089 9.03753   4
   1   5  18 27.4422 5.27553   4
  -4   0  19 2.62169 4.67956   3
   4   0 -19 1.91035 3.42303   4
   3   0 -19 12.7821 4.48485   4
  -3   0  19 7.22841 4.06911   3
  -2   0  19 1.76535 3.24266   3
   2   0 -19 9.28768 4.64129   2
   2   0 -19 4.05196 3.68616   4
  -1   0  19 4.97812 3.10429   3
   1   0 -19 4.51491 3.90509   4
   1   0 -19 -1.4957 3.43527   2
   0   0 -19 99.3910 10.2842   4
   0   0 -19 101.601 10.6152   2
   1   0  19 20.3090 5.96827   4
  -1   0 -19 23.1079 4.71829   3
  -1   0 -19 18.6149 7.14436   4
  -1   0 -19 19.1683 6.42647   2
   2   0  19 -3.6580 3.61096   4
  -2   0 -19 -0.6020 2.67350   3
  -3   0 -19 123.317 9.94360   3
  -3   0 -19 147.773 15.2676   4
  -4  -1  19 31.9085 14.3596   3
   4  -1 -19 21.3582 3.72690   4
   4   1 -19 34.9699 7.67742   4
  -4   1  19 31.0410 9.66054   2
  -4   1  19 39.7859 7.31013   3
   4   1 -19 17.4376 3.76857   5
  -3  -1  19 9.44201 4.93587   3
   3  -1 -19 6.44710 2.37048   4
   3   1 -19 2.54599 3.83322   4
   3   1 -19 12.2774 4.63389   5
  -3   1  19 3.64597 3.34460   3
   2  -1 -19 29.6326 5.34875   4
  -2  -1  19 30.9051 6.68005   3
   2   1 -19 32.4873 7.51116   4
   1  -1 -19 -1.4101 4.37172   2
   1  -1 -19 8.86221 4.09624   4
  -1  -1  19 3.20184 3.74023   3
   1   1 -19 -0.0672 4.05905   4
  -1   1  19 3.38016 1.88777   3
   0  -1 -19 54.8964 9.07949   2
   0  -1  19 40.7289 6.90021   3
   0  -1 -19 44.9077 8.05527   4
   0   1 -19 60.7069 10.7773   4
  -1  -1 -19 72.6137 11.9571   4
  -1  -1 -19 77.5118 10.6321   2
   1   1  19 92.4361 9.80086   4
  -1   1 -19 86.8456 8.14406   3
  -1   1 -19 62.9014 11.9989   4
  -2  -1 -19 22.1961 8.35192   4
  -2  -1 -19 20.3074 3.69900   3
  -2   1 -19 21.3667 5.53304   3
  -2   1 -19 24.6125 8.76925   4
   2   1  19 18.5738 6.87724   4
  -3  -1 -19 30.2864 9.91849   4
  -3  -1 -19 40.8250 6.97093   3
  -3   1 -19 30.5956 9.49327   4
  -3   1 -19 47.8519 9.21769   3
   3  -2 -19 35.2900 6.12685   5
   3   2 -19 38.0773 7.96989   4
  -3   2  19 34.5601 5.55519   3
   3   2 -19 63.2819 10.0340   5
  -2  -2  19 8.33622 5.10336   3
   2  -2 -19 11.1999 2.65565   4
   2  -2 -19 7.78560 4.96352   2
   2   2 -19 8.37595 5.27017   4
  -2   2  19 8.50360 2.17838   3
   1  -2 -19 33.9345 7.66243   2
  -1  -2  19 34.8987 7.50063   3
   1   2 -19 45.5258 9.57102   4
   0  -2 -19 16.0655 5.20417   4
   0  -2  19 25.6822 6.06287   3
   0  -2 -19 15.1483 5.41700   2
   0   2 -19 10.1920 4.95872   2
   0   2  19 9.76749 4.28924   4
   0   2 -19 19.4604 7.14488   4
  -1  -2 -19 7.26458 4.21850   2
  -1  -2 -19 14.0273 6.39894   4
   1   2  19 10.7156 4.69051   4
  -1   2 -19 16.5887 4.63089   3
  -2  -2 -19 16.3109 5.38120   2
  -2  -2 -19 16.4223 2.38061   3
  -2  -2 -19 25.8694 7.86282   4
   2   2  19 21.7916 6.23637   4
  -2   2 -19 10.9972 6.46642   4
  -3  -2 -19 14.4433 6.42379   4
  -3  -2 -19 2.75756 3.36098   3
  -3  -2 -19 6.59815 5.65326   2
  -3   2 -19 -1.5125 5.05763   4
   3  -3 -19 3.22244 3.31884   5
  -3  -3  19 5.70143 5.29469   3
   3   3 -19 20.4678 5.20741   5
  -3   3  19 8.17433 2.56247   3
   3   3 -19 -0.6744 4.87486   4
   2  -3 -19 10.7868 5.40498   5
  -2  -3  19 16.4506 7.35480   3
   2   3 -19 19.0936 7.57208   4
   1  -3 -19 8.93616 5.27158   2
  -1  -3  19 6.65419 5.26851   3
   1  -3 -19 7.84214 2.62352   4
   1   3 -19 15.0747 6.50322   4
   0  -3 -19 13.2801 3.92717   4
   0  -3  19 8.26888 5.06195   3
   0  -3 -19 7.17070 3.72867   2
   0   3 -19 22.4222 7.30602   4
   0   3  19 14.4832 4.22082   4
  -1  -3 -19 5.03181 3.82383   4
  -1  -3 -19 19.9375 5.49877   2
   1   3  19 19.2722 5.22714   4
  -1   3 -19 6.31997 5.52933   4
  -2  -3 -19 16.6806 4.32160   2
  -2  -3 -19 25.3685 8.01568   4
  -2   3 -19 20.0272 8.28792   4
   2   3  19 23.0235 7.41530   4
   2  -4 -19 14.1550 6.06557   5
   2  -4 -19 24.4857 6.52476   2
  -2  -4  19 27.1874 8.20810   3
   2   4 -19 30.1749 9.06683   4
   1  -4 -19 16.7830 4.82794   2
  -1  -4  19 9.48225 5.84979   3
   1  -4 -19 6.82535 6.14759   5
   1   4 -19 12.4488 6.97528   4
   0  -4 -19 -1.0825 5.25110   5
   0  -4 -19 3.05530 3.06679   2
   0   4 -19 -1.4910 4.71319   4
  -1  -4 -19 4.34854 6.69620   5
  -1  -4 -19 11.9158 4.32065   2
   1   4  19 14.4726 4.80938   4
  -1   4 -19 5.56185 5.92094   4
  -2  -4 -19 26.2521 12.3710   4
  -2  -4 -19 10.8909 4.91998   2
  -2  -4 -19 17.3796 8.28735   5
   2   4  19 21.5226 5.55778   4
  -2   4 -19 12.0759 7.28716   4
   1  -5 -19 12.7058 7.70008   5
   1  -5 -19 7.37603 4.69855   2
  -1  -5  19 15.7399 7.07968   3
   1   5 -19 15.8902 8.37096   4
   0  -5 -19 2.25469 5.73620   5
   0  -5  19 9.17947 5.11763   3
   0   5 -19 12.8560 7.63881   4
   0   5  19 9.55956 3.29098   4
  -3   0  20 -2.2000 2.76940   3
   3   0 -20 0.68230 2.89051   4
  -2   0  20 5.81207 3.42467   3
   2   0 -20 6.30059 4.13614   4
   1   0 -20 11.1194 5.14799   4
  -1   0  20 7.89445 3.28024   3
   0   0 -20 219.285 14.8903   4
   1   0  20 223.095 14.9443   4
  -1   0 -20 207.870 15.8946   4
  -1   0 -20 211.270 12.2316   3
  -2   0 -20 -0.6336 4.78426   4
  -2   0 -20 10.4453 3.33949   3
  -3   0 -20 51.0475 7.62670   3
  -3   0 -20 66.5533 13.1637   4
  -3  -1  20 42.3881 8.32650   3
   3   1 -20 43.0463 8.15455   4
  -3   1  20 31.6445 6.09041   3
   3   1 -20 39.5104 7.85750   5
   2  -1 -20 26.4176 5.58490   4
  -2  -1  20 20.6951 5.95222   3
   2  -1 -20 24.7300 7.95882   2
   2   1 -20 14.5185 5.58257   4
   1  -1 -20 9.27531 5.79149   2
   1  -1 -20 15.4427 4.96449   4
  -1  -1  20 15.8003 5.08166   3
   1   1 -20 7.75066 5.24104   4
   0  -1 -20 27.7222 6.85081   4
   0  -1 -20 37.7815 8.09371   2
   0   1 -20 39.5547 9.30573   4
   0   1 -20 28.7454 7.34594   2
  -1  -1 -20 24.8425 7.66989   4
  -1  -1 -20 25.0544 7.31548   2
  -1   1 -20 26.5244 5.51946   3
   1   1  20 21.5793 6.43782   4
  -1   1 -20 12.9803 6.85430   4
  -2  -1 -20 -2.2929 1.84177   3
  -2  -1 -20 5.36880 4.73855   4
  -2   1 -20 7.84988 6.44528   4
  -2   1 -20 3.44558 3.48161   3
  -3  -1 -20 -1.2751 4.95099   4
  -3  -1 -20 7.04753 3.98691   3
  -3   1 -20 5.66455 6.81960   4
   3  -2 -20 1.53883 3.17086   5
  -3  -2  20 17.6137 6.41885   3
   3   2 -20 7.53521 7.14863   4
  -3   2  20 1.80333 2.63615   3
   3   2 -20 20.4689 5.91797   5
  -2  -2  20 10.9281 5.51775   3
   2  -2 -20 14.5248 3.25665   4
  -2   2  20 15.5619 2.56551   3
   2   2 -20 23.2621 7.01152   4
   1  -2 -20 25.6553 5.24302   4
   1  -2 -20 36.0500 8.02179   2
  -1  -2  20 28.3035 6.68074   3
   1   2 -20 23.3775 7.92916   4
   0  -2 -20 11.4014 4.66264   2
   0  -2  20 3.19266 4.03611   3
   0  -2 -20 13.3989 5.70150   4
   0   2 -20 4.61178 5.47914   4
  -1  -2 -20 8.33078 5.11799   4
  -1  -2 -20 7.04184 4.08591   2
   1   2  20 10.9620 5.15526   4
  -1   2 -20 5.27747 3.27110   3
  -1   2 -20 11.6400 7.75227   4
  -2  -2 -20 25.3697 9.40373   4
  -2  -2 -20 17.9227 5.19138   2
  -2   2 -20 17.0134 7.71517   4
   2   2  20 16.0844 5.67404   4
  -3  -2 -20 -3.4707 1.75938   3
  -3  -2 -20 3.03221 4.47879   2
  -3  -2 -20 12.4253 6.14177   4
  -3   2 -20 4.72961 6.06958   4
   3  -3 -20 6.07036 3.49994   5
  -2  -3  20 7.27181 5.25554   3
   2  -3 -20 7.37773 4.63308   5
   2   3 -20 1.23653 5.35684   4
   2   3 -20 7.84041 5.43233   5
   1  -3 -20 5.89309 2.40364   4
   1  -3 -20 15.5077 5.35912   2
  -1  -3  20 9.71185 5.13175   3
   0  -3 -20 23.5308 5.78528   4
   0  -3 -20 21.0859 6.05705   2
   0  -3  20 7.26389 4.95928   3
   0   3 -20 3.99382 4.74446   4
   0   3  20 8.79310 3.79225   4
  -1  -3 -20 14.9324 4.07362   2
  -1  -3 -20 11.5375 5.42877   4
  -1   3 -20 13.4403 7.05680   4
   1   3  20 6.05843 3.91239   4
  -1   3 -20 25.3943 6.06049   3
  -2  -3 -20 33.8754 6.32214   2
  -2  -3 -20 49.3775 10.0689   4
  -2   3 -20 43.2972 11.0872   4
   2  -4 -20 0.30231 4.89306   2
  -2  -4  20 13.0985 6.57390   3
   2  -4 -20 3.65640 4.50942   5
   2   4 -20 11.7868 6.75058   4
  -1  -4  20 21.2938 7.05881   3
   1  -4 -20 30.3176 7.22709   2
   1   4 -20 35.7390 9.23155   4
   0  -4 -20 11.4802 4.20758   2
   0  -4 -20 13.0038 7.68509   5
   0  -4  20 10.5265 5.21363   3
   0   4  20 4.85190 3.07253   4
  -1  -4 -20 10.8329 7.31225   5
   1   4  20 19.6599 5.24224   4
  -1   4 -20 10.4402 6.03502   4
   3   0 -21 14.7075 4.89935   4
  -3   0  21 15.8624 5.36367   3
  -2   0  21 2.42039 2.92680   3
   2   0 -21 11.8360 4.48116   4
   1   0 -21 7.88158 4.97211   4
  -1   0  21 3.02204 2.68508   3
   0   0 -21 101.427 14.0609   2
   0   0 -21 85.5829 10.1861   4
  -1   0 -21 84.4821 12.7076   2
  -1   0 -21 101.482 11.8957   4
   1   0  21 103.738 11.0241   4
  -2   0 -21 12.2659 4.15787   3
  -2   0 -21 17.2015 7.30092   4
  -3  -1  21 24.5482 6.61744   3
  -3   1  21 12.3309 4.38448   3
   3   1 -21 22.0365 6.79540   4
   3   1 -21 24.2488 6.40264   5
   2  -1 -21 5.36727 3.08720   4
  -2  -1  21 3.49935 4.17957   3
   2   1 -21 6.37937 4.88093   4
   1  -1 -21 27.1559 6.02342   4
  -1  -1  21 15.9690 5.03571   3
   1   1 -21 9.72959 5.00152   4
   0  -1 -21 121.514 11.5027   4
   0   1 -21 152.474 13.5710   4
  -1  -1 -21 20.9163 7.25120   4
  -1   1 -21 20.2110 7.46232   4
  -1   1 -21 17.4991 5.43605   3
   1   1  21 30.5249 7.58415   4
  -2  -1 -21 5.28396 2.37340   3
  -2   1 -21 15.2130 5.27436   3
  -2   1 -21 8.95960 6.13906   4
   3  -2 -21 1.15388 3.30986   5
   3   2 -21 11.1088 5.76520   5
   3   2 -21 1.33902 4.95422   4
  -3   2  21 1.51236 2.53660   3
  -2  -2  21 27.3739 6.75892   3
   2  -2 -21 22.9377 3.71219   4
  -2   2  21 26.6786 2.29634   3
  -1  -2  21 21.4770 6.12235   3
   1  -2 -21 19.6991 4.60115   4
   0  -2 -21 2.45671 3.22666   4
   0  -2 -21 4.97700 4.53589   2
   0  -2  21 12.2181 5.29085   3
   0   2 -21 -0.6332 3.79332   4
  -1  -2 -21 -2.1733 3.99528   4
  -1  -2 -21 5.32612 4.35929   2
  -1   2 -21 0.54562 4.52126   4
  -1   2 -21 5.06085 3.74677   3
  -2  -2 -21 -4.0442 4.05630   2
  -2   2 -21 5.11765 5.51160   4
   2  -3 -21 -1.6742 5.53356   2
  -2  -3  21 0.33067 3.86180   3
   2  -3 -21 8.59950 5.43970   5
   2   3 -21 8.78589 5.98700   4
  -1  -3  21 7.30819 4.17178   3
   1  -3 -21 6.42980 2.53226   4
   1  -3 -21 8.77748 5.54278   2
   1   3 -21 -0.3115 4.78785   4
   0  -3 -21 24.1790 5.25982   4
   0  -3 -21 27.0211 6.16990   2
   0   3 -21 16.0106 7.20171   4
  -1  -3 -21 -1.9104 3.39086   2
  -1  -3 -21 5.63658 4.48918   4
   1   3  21 -6.6353 2.92228   4
  -1   3 -21 4.33776 5.96139   4
   0  -4 -21 10.4838 7.07725   5
   0  -4 -21 24.2279 5.93877   2
   0  -4  21 22.5038 6.99674   3
   0   4 -21 11.7012 8.17352   4
  -2   0  22 47.1990 7.08731   3
   2   0 -22 43.2616 7.58853   4
  -1   0  22 11.5602 3.73901   3
   1   0 -22 6.95247 4.49776   4
   0   0 -22 69.5477 11.3282   4
  -1   0 -22 41.9720 10.0405   4
  -2   0 -22 54.6658 11.6040   4
  -2   0 -22 47.8883 7.22492   3
   2  -1 -22 10.3782 4.06425   4
  -2  -1  22 12.5896 4.73079   3
   2   1 -22 2.32287 4.62962   4
  -1  -1  22 74.2033 8.28246   3
   1  -1 -22 89.5564 9.09396   4
   1   1 -22 122.936 12.0197   4
   0  -1 -22 29.8096 7.19919   4
   0  -1 -22 29.2777 7.19195   2
  -1  -1 -22 13.1704 5.68006   4
  -1  -1 -22 20.9420 7.05263   2
  -1   1 -22 27.1250 6.11725   3
  -1   1 -22 6.48718 5.58762   4
   1   1  22 24.2022 5.91128   4
  -2  -1 -22 14.5260 7.20572   4
  -2   1 -22 9.94608 6.78580   4
  -2  -2  22 11.7081 6.12110   3
   2  -2 -22 15.5544 3.31652   4
   2   2 -22 18.7835 6.75799   4
   1  -2 -22 3.39903 2.99451   4
  -1  -2  22 5.12580 4.25604   3
   1   2 -22 11.0956 7.52035   4
   0  -2 -22 0.38283 3.16367   4
   0   2 -22 3.70434 4.70430   4
  -1  -2 -22 11.5933 5.31448   2
  -1  -2 -22 19.7909 6.78539   4
  -1   2 -22 4.99453 4.35081   3
   1   2  22 25.5484 6.37987   4
  -1   2 -22 12.7841 6.38957   4
   1  -3 -22 15.5347 3.15704   4
   1   3 -22 12.2475 6.38224   4
   0  -3  22 -3.0283 3.01897   3
   0  -3 -22 19.9187 7.00147   2
   0  -3 -22 2.61612 2.98676   4
   0   3 -22 -1.1053 3.90970   4
   2   0 -23 32.4973 7.03467   4
  -2   0  23 26.1707 5.68640   3
   1   0 -23 20.9469 6.40332   4
  -1   0  23 9.42272 3.44275   3
   0   0 -23 38.4762 9.05953   4
  -1   0 -23 8.94911 5.69920   4
  -2  -1  23 6.93802 3.90868   3
   2  -1 -23 20.8201 5.09657   4
   2   1 -23 13.4782 5.70603   4
   1  -1 -23 11.5793 4.43792   4
  -1  -1  23 9.30530 4.05159   3
   0  -1 -23 52.9131 9.61556   4
   0   1 -23 46.7946 12.8570   4
  -1  -1 -23 13.1580 6.15080   4
  -1   1 -23 9.83645 6.32131   4
  -1  -2  23 15.1750 5.84718   3
   1  -2 -23 24.2779 5.41636   4
   1   2 -23 24.6063 7.22965   4
   0  -2 -23 6.75143 4.44060   4
   0  -2 -23 5.41419 4.55766   2
   0   2 -23 9.22888 6.19617   4
   0   0 -24 1.37105 4.84339   4
   0   0   0    0.00    0.00   0

 _exptl_absorpt_process_details
)
 SADABS 2016/2: Krause, L., Herbst-Irmer, R., Sheldrick G.M. & Stalke D.,
 J. Appl. Cryst. 48 (2015) 3-10
)
 _exptl_absorpt_correction_type   multi-scan
 _exptl_absorpt_correction_T_max  0.7454
 _exptl_absorpt_correction_T_min  0.6853
 _exptl_special_details
)
 The following wavelength and cell were deduced by SADABS from the
 direction cosines etc. They are given here for emergency use only:
 CELL 0.71083    5.164    6.666   19.274   89.990   92.609   89.999
)

;
_shelx_hkl_checksum                     52006

_publcif_info_exptl_table_max_cols 4
_publcif_info_exptl_table_use_headnotes n

data_2n
_publcif_datablock.id '{07aa3565-609f-460c-b060-3c038daaa7ec}'

_chemical_name_systematic               ?
_chemical_name_common                   'Kollar 497 F18-24 III'
_chemical_formula_moiety                '2(C16 H12 N2 O)'
_chemical_formula_sum                   'C16 H12 N2 O'
_chemical_formula_iupac                 ?
_chemical_formula_weight                248.28

_chemical_melting_point                 ?

_space_group_crystal_system             triclinic
_space_group_IT_number                  2
_space_group_name_H-M_alt               'P -1'
_space_group_name_Hall                  '-P 1'
loop_
    _space_group_symop_operation_xyz
    'x, y, z'
    '-x, -y, -z'

_cell_length_a                          5.1930(4)
_cell_length_b                          9.0314(7)
_cell_length_c                          27.180(2)
_cell_angle_alpha                       98.887(4)
_cell_angle_beta                        93.763(4)
_cell_angle_gamma                       97.281(4)
_cell_volume                            1244.55(17)
_cell_formula_units_Z                   4
_cell_measurement_reflns_used           2891
_cell_measurement_theta_min             3.0466
_cell_measurement_theta_max             22.5445
_cell_measurement_temperature           294.(2)

_exptl_crystal_description              plate
_exptl_crystal_colour                   colourless
_exptl_crystal_size_max                 0.381
_exptl_crystal_size_mid                 0.192
_exptl_crystal_size_min                 0.038
_exptl_crystal_density_diffrn           1.325
_exptl_crystal_density_meas             ?
_exptl_crystal_density_method           'not measured'
_exptl_crystal_F_000                    520

_exptl_absorpt_coefficient_mu           0.085
_exptl_absorpt_correction_type          multi-scan
_exptl_absorpt_process_details          
;
SADABS-2016/2 - Bruker AXS area detector scaling and absorption correction
;
_exptl_absorpt_correction_T_min         0.74
_exptl_absorpt_correction_T_max         1.00

_exptl_special_details                  
;
; 

_diffrn_ambient_temperature             294.(2)

_diffrn_source                          'microfocus sealed tube'
_diffrn_source_type                     'INCOATEC I\mS 3.0'
_diffrn_source_power                    0.07
_diffrn_source_current                  1.4
_diffrn_source_voltage                  50

_diffrn_radiation_probe                 x-ray
_diffrn_radiation_type                  ' Mo K\a'
_diffrn_radiation_wavelength            0.71073
_diffrn_radiation_monochromator         'multilayer mirror INCOATEC'

_diffrn_measurement_device              'Bruker APEX-II CCD'
_diffrn_measurement_device_type         'Bruker D8 VENTURE'
_diffrn_measurement_method              '\w and \p scan'

_diffrn_detector_area_resol_mean        7.3910

_diffrn_reflns_number                   41129
_diffrn_reflns_av_R_equivalents         0.1396
_diffrn_reflns_av_unetI/netI            0.0711
_diffrn_reflns_theta_min                2.28
_diffrn_reflns_theta_max                25.41
_diffrn_reflns_theta_full               25.24
_diffrn_measured_fraction_theta_max     0.992
_diffrn_measured_fraction_theta_full    0.992
_diffrn_reflns_limit_h_min              -6
_diffrn_reflns_limit_h_max              6
_diffrn_reflns_limit_k_min              -10
_diffrn_reflns_limit_k_max              10
_diffrn_reflns_limit_l_min              -32
_diffrn_reflns_limit_l_max              32

_refine_special_details                 
;
;

_reflns_number_total                    4550
_reflns_number_gt                       3249
_reflns_threshold_expression            'I > 2\s(I)'
_reflns_Friedel_coverage                0.000
_reflns_Friedel_fraction_max            .
_reflns_Friedel_fraction_full           .

_refine_ls_structure_factor_coef        Fsqd
_refine_ls_matrix_type                  full
_refine_ls_R_factor_all                 0.1369
_refine_ls_R_factor_gt                  0.0991
_refine_ls_wR_factor_gt                 0.1919
_refine_ls_wR_factor_ref                0.2079
_refine_ls_goodness_of_fit_ref          1.170
_refine_ls_restrained_S_all             1.170
_refine_ls_number_reflns                4550
_refine_ls_number_parameters            350
_refine_ls_number_restraints            2
_refine_ls_number_constraints           ?
_refine_ls_hydrogen_treatment           mixed
_refine_ls_weighting_scheme             calc
_refine_ls_weighting_details            
    'w=1/[\s^2^(Fo^2^)+(0.0442P)^2^+2.1465P] where P=(Fo^2^+2Fc^2^)/3'

_atom_sites_solution_hydrogens          mixed
_atom_sites_solution_primary            direct
_atom_sites_solution_secondary          difmap

_refine_ls_shift/su_max                 0.000
_refine_ls_shift/su_mean                0.000
_refine_diff_density_max                0.258
_refine_diff_density_min                -0.220
_refine_ls_extinction_method            'SHELXL-2018/3 (Sheldrick 2018)'
_refine_ls_extinction_coef              0.0066(17)

loop_
    _atom_type_symbol
    _atom_type_description
    _atom_type_scat_dispersion_real
    _atom_type_scat_dispersion_imag
    _atom_type_scat_source
    C C 0.0033 0.0016 'International Tables Vol C Tables 4.2.6.8 and 6.1.1.4'
    H H 0.0000 0.0000 'International Tables Vol C Tables 4.2.6.8 and 6.1.1.4'
    N N 0.0061 0.0033 'International Tables Vol C Tables 4.2.6.8 and 6.1.1.4'
    O O 0.0106 0.0060 'International Tables Vol C Tables 4.2.6.8 and 6.1.1.4'

_computing_data_collection              'Bruker Instrument Service vV6.2.6'
_computing_cell_refinement              'APEX3 v2017.3-0 (Bruker AXS)'
_computing_data_reduction               'SAINT V8.38A (Bruker AXS Inc., 2017)'
_computing_structure_solution           'SHELXT 2018/2 (Sheldrick, 2018)'
_computing_structure_refinement         'SHELXL-2018/3 (Sheldrick, 2018)'
_computing_molecular_graphics           Mercury
_computing_publication_material         'WinGX, PublCIF'

loop_
    _atom_site_type_symbol
    _atom_site_label
    _atom_site_fract_x
    _atom_site_fract_y
    _atom_site_fract_z
    _atom_site_U_iso_or_equiv
    _atom_site_adp_type
    _atom_site_calc_flag
    _atom_site_refinement_flags_adp
    _atom_site_refinement_flags_occupancy
    _atom_site_refinement_flags_posn
    _atom_site_occupancy
    _atom_site_disorder_assembly
    _atom_site_disorder_group
    C C2 0.5697(9) 0.2731(5) 0.11757(16) 0.0414(11) Uani d . . . 1 . .
    H H2 0.676142 0.238963 0.141018 0.05 Uiso calc U . R 1 . .
    C C1A 0.3986(8) 0.3780(5) 0.13354(16) 0.0369(10) Uani d . . . 1 . .
    C C3 0.5783(8) 0.2224(5) 0.06787(16) 0.0365(10) Uani d . . . 1 . .
    H H3 0.694497 0.155806 0.057701 0.044 Uiso calc U . R 1 . .
    C C4 0.4138(8) 0.2692(5) 0.03161(15) 0.0326(9) Uani d . . . 1 . .
    C C5 0.2461(8) 0.3680(5) 0.04683(15) 0.0345(10) Uani d . . . 1 . .
    H H5 0.136572 0.398253 0.02296 0.041 Uiso calc U . R 1 . .
    C C6 0.0689(9) 0.5302(5) 0.11536(18) 0.0466(12) Uani d . . . 1 . .
    H H6 -0.041848 0.565828 0.093004 0.056 Uiso calc U . R 1 . .
    C C5A 0.2338(8) 0.4256(5) 0.09781(15) 0.0361(10) Uani d . . . 1 . .
    C C7 0.0726(10) 0.5786(6) 0.16505(19) 0.0530(13) Uani d . . . 1 . .
    H H7 -0.0362 0.647413 0.177212 0.064 Uiso calc U . R 1 . .
    C C8 0.2412(11) 0.5243(6) 0.19792(18) 0.0552(14) Uani d . . . 1 . .
    H H8 0.240221 0.558627 0.231967 0.066 Uiso calc U . R 1 . .
    C C10 0.4406(8) 0.2094(5) -0.02162(15) 0.0335(10) Uani d . . . 1 . .
    C C11 0.2002(8) 0.1160(5) -0.10394(15) 0.0332(10) Uani d . . . 1 . .
    C C12 0.3884(8) 0.1560(5) -0.13492(17) 0.0429(11) Uani d . . . 1 . .
    H H12 0.533887 0.22608 -0.122483 0.051 Uiso calc U . R 1 . .
    C C13 0.3569(9) 0.0903(6) -0.18456(17) 0.0507(13) Uani d . . . 1 . .
    H H13 0.48372 0.117006 -0.205438 0.061 Uiso calc U . R 1 . .
    C C14 0.1462(10) -0.0124(6) -0.20401(17) 0.0470(12) Uani d . . . 1 . .
    H H14 0.130919 -0.056325 -0.237533 0.056 Uiso calc U . R 1 . .
    C C15 -0.0444(9) -0.0503(5) -0.17330(17) 0.0457(12) Uani d . . . 1 . .
    H H15 -0.190185 -0.119649 -0.186213 0.055 Uiso calc U . R 1 . .
    C C16 -0.0191(8) 0.0146(5) -0.12320(16) 0.0384(10) Uani d . . . 1 . .
    H H16 -0.148891 -0.009786 -0.102632 0.046 Uiso calc U . R 1 . .
    C C50 0.5314(8) 0.2683(5) 0.47687(16) 0.0359(10) Uani d . . . 1 . .
    C C52 0.5485(9) 0.3481(5) 0.61651(17) 0.0429(11) Uani d . . . 1 . .
    H H52 0.467695 0.406976 0.640376 0.052 Uiso calc U . R 1 . .
    C C51A 0.7351(9) 0.2587(5) 0.63176(16) 0.0384(10) Uani d . . . 1 . .
    C C53 0.4878(8) 0.3481(5) 0.56744(16) 0.0377(10) Uani d . . . 1 . .
    H H53 0.361419 0.404734 0.557849 0.045 Uiso calc U . R 1 . .
    C C54 0.6147(7) 0.2623(5) 0.52997(15) 0.0328(9) Uani d . . . 1 . .
    C C55 0.7943(8) 0.1780(5) 0.54447(16) 0.0383(10) Uani d . . . 1 . .
    H H55 0.877226 0.122372 0.520141 0.046 Uiso calc U . R 1 . .
    C C56 1.0450(9) 0.0846(5) 0.61155(18) 0.0456(12) Uani d . . . 1 . .
    H H56 1.130736 0.025314 0.588683 0.055 Uiso calc U . R 1 . .
    C C55A 0.8601(8) 0.1716(5) 0.59503(15) 0.0334(10) Uani d . . . 1 . .
    C C57 1.0957(10) 0.0887(6) 0.66124(19) 0.0534(13) Uani d . . . 1 . .
    H H57 1.216838 0.032207 0.673048 0.064 Uiso calc U . R 1 . .
    C C58 0.9635(12) 0.1790(6) 0.69456(19) 0.0607(15) Uani d . . . 1 . .
    H H58 1.002578 0.180383 0.728534 0.073 Uiso calc U . R 1 . .
    C C61 0.6920(8) 0.2795(5) 0.39394(15) 0.0341(10) Uani d . . . 1 . .
    C C62 0.4761(9) 0.2085(6) 0.36373(17) 0.0489(12) Uani d . . . 1 . .
    H H62 0.343864 0.150248 0.37651 0.059 Uiso calc U . R 1 . .
    C C63 0.4579(10) 0.2250(7) 0.31387(18) 0.0584(15) Uani d . . . 1 . .
    H H63 0.310195 0.17856 0.29337 0.07 Uiso calc U . R 1 . .
    C C64 0.6518(11) 0.3079(6) 0.29399(18) 0.0563(15) Uani d . . . 1 . .
    H H64 0.635757 0.318577 0.260483 0.068 Uiso calc U . R 1 . .
    C C65 0.8701(11) 0.3749(6) 0.32425(17) 0.0519(13) Uani d . . . 1 . .
    H H65 1.003985 0.430525 0.311029 0.062 Uiso calc U . R 1 . .
    C C66 0.8934(9) 0.3607(5) 0.37416(16) 0.0410(11) Uani d . . . 1 . .
    H H66 1.043154 0.405398 0.394364 0.049 Uiso calc U . R 1 . .
    H H10 0.071(6) 0.181(6) -0.0400(17) 0.061 Uiso d U . D 1 . .
    H H60 0.885(5) 0.283(6) 0.4573(17) 0.061 Uiso d U . D 1 . .
    N N1 0.4016(8) 0.4274(5) 0.18358(14) 0.0510(11) Uani d . . . 1 . .
    N N10 0.2187(6) 0.1791(4) -0.05243(13) 0.0369(9) Uani d . . D 1 . .
    N N51 0.7883(9) 0.2620(5) 0.68164(14) 0.0534(11) Uani d . . . 1 . .
    N N60 0.7236(6) 0.2680(4) 0.44579(13) 0.0360(9) Uani d . . D 1 . .
    O O10 0.6555(6) 0.1875(4) -0.03547(12) 0.0568(10) Uani d . . . 1 . .
    O O50 0.3056(6) 0.2765(5) 0.46385(12) 0.0586(10) Uani d . . . 1 . .

loop_
    _atom_site_aniso_label
    _atom_site_aniso_U_11
    _atom_site_aniso_U_22
    _atom_site_aniso_U_33
    _atom_site_aniso_U_12
    _atom_site_aniso_U_13
    _atom_site_aniso_U_23
    C2 0.042(3) 0.045(3) 0.038(3) 0.009(2) -0.005(2) 0.010(2)
    C1A 0.035(2) 0.035(2) 0.038(3) -0.001(2) 0.0019(19) 0.0043(19)
    C3 0.030(2) 0.035(2) 0.044(3) 0.0072(19) -0.0005(19) 0.0043(19)
    C4 0.026(2) 0.033(2) 0.036(2) 0.0034(19) -0.0036(17) -0.0015(18)
    C5 0.030(2) 0.039(2) 0.036(2) 0.0081(19) -0.0018(18) 0.0068(18)
    C6 0.046(3) 0.043(3) 0.050(3) 0.013(2) 0.005(2) 0.000(2)
    C5A 0.034(2) 0.034(2) 0.037(2) 0.003(2) -0.0009(19) 0.0021(18)
    C7 0.058(3) 0.043(3) 0.057(3) 0.015(3) 0.015(3) -0.004(2)
    C8 0.072(4) 0.052(3) 0.039(3) 0.006(3) 0.012(3) -0.004(2)
    C10 0.022(2) 0.035(2) 0.041(2) 0.0030(18) 0.0011(18) 0.0026(18)
    C11 0.029(2) 0.037(2) 0.033(2) 0.0114(19) -0.0005(18) 0.0014(18)
    C12 0.029(2) 0.053(3) 0.045(3) 0.005(2) 0.002(2) 0.006(2)
    C13 0.041(3) 0.077(4) 0.038(3) 0.018(3) 0.008(2) 0.013(2)
    C14 0.055(3) 0.056(3) 0.031(2) 0.023(3) -0.002(2) 0.000(2)
    C15 0.046(3) 0.042(3) 0.044(3) 0.005(2) -0.013(2) -0.001(2)
    C16 0.029(2) 0.048(3) 0.037(2) 0.004(2) 0.0016(18) 0.003(2)
    C50 0.024(2) 0.042(3) 0.042(3) 0.0076(19) 0.0024(18) 0.0057(19)
    C52 0.046(3) 0.041(3) 0.042(3) 0.017(2) 0.007(2) -0.002(2)
    C51A 0.044(3) 0.033(2) 0.037(3) 0.002(2) 0.001(2) 0.0037(18)
    C53 0.029(2) 0.040(3) 0.045(3) 0.010(2) 0.0038(19) 0.007(2)
    C54 0.023(2) 0.036(2) 0.040(2) 0.0034(19) 0.0048(17) 0.0077(18)
    C55 0.032(2) 0.045(3) 0.038(3) 0.008(2) 0.0063(19) 0.0032(19)
    C56 0.048(3) 0.042(3) 0.050(3) 0.016(2) 0.003(2) 0.009(2)
    C55A 0.030(2) 0.034(2) 0.036(2) 0.0044(19) 0.0016(18) 0.0058(18)
    C57 0.056(3) 0.051(3) 0.057(3) 0.017(3) -0.007(3) 0.019(2)
    C58 0.084(4) 0.062(4) 0.038(3) 0.016(3) -0.005(3) 0.012(2)
    C61 0.032(2) 0.036(2) 0.036(2) 0.013(2) 0.0027(18) 0.0055(18)
    C62 0.033(3) 0.065(3) 0.044(3) 0.006(2) -0.003(2) -0.001(2)
    C63 0.044(3) 0.083(4) 0.041(3) 0.013(3) -0.011(2) -0.009(3)
    C64 0.065(4) 0.077(4) 0.032(3) 0.037(3) 0.002(2) 0.005(2)
    C65 0.061(3) 0.059(3) 0.039(3) 0.010(3) 0.014(2) 0.013(2)
    C66 0.033(2) 0.047(3) 0.042(3) 0.004(2) 0.0033(19) 0.005(2)
    N1 0.061(3) 0.054(3) 0.037(2) 0.008(2) 0.0019(19) 0.0030(18)
    N10 0.0233(18) 0.048(2) 0.036(2) 0.0061(17) 0.0008(15) -0.0034(16)
    N51 0.076(3) 0.048(2) 0.037(2) 0.017(2) 0.001(2) 0.0057(18)
    N60 0.0201(17) 0.052(2) 0.038(2) 0.0081(17) 0.0001(15) 0.0113(17)
    O10 0.0264(17) 0.095(3) 0.0431(19) 0.0148(18) -0.0001(14) -0.0094(18)
    O50 0.0285(17) 0.105(3) 0.046(2) 0.0169(19) 0.0046(14) 0.0179(19)

_geom_special_details                   
;

All esds (except the esd in the dihedral angle between two l.s. planes)
are estimated using the full covariance matrix.  The cell esds are taken
into account individually in the estimation of esds in distances, angles
and torsion angles; correlations between esds in cell parameters are only
used when they are defined by crystal symmetry.  An approximate (isotropic)
treatment of cell esds is used for estimating esds involving l.s. planes.
;

loop_
    _geom_bond_atom_site_label_1
    _geom_bond_atom_site_label_2
    _geom_bond_site_symmetry_2
    _geom_bond_distance
    _geom_bond_publ_flag
    C2 C3 . 1.363(6) ?
    C2 C1A . 1.418(6) ?
    C2 H2 . 0.93 ?
    C1A N1 . 1.363(6) ?
    C1A C5A . 1.405(6) ?
    C3 C4 . 1.411(6) ?
    C3 H3 . 0.93 ?
    C4 C5 . 1.362(6) ?
    C4 C10 . 1.486(6) ?
    C5 C5A . 1.412(6) ?
    C5 H5 . 0.93 ?
    C6 C7 . 1.352(6) ?
    C6 C5A . 1.404(6) ?
    C6 H6 . 0.93 ?
    C7 C8 . 1.395(7) ?
    C7 H7 . 0.93 ?
    C8 N1 . 1.317(6) ?
    C8 H8 . 0.93 ?
    C10 O10 . 1.230(5) ?
    C10 N10 . 1.352(5) ?
    C11 C12 . 1.381(6) ?
    C11 C16 . 1.385(6) ?
    C11 N10 . 1.420(5) ?
    C12 C13 . 1.378(6) ?
    C12 H12 . 0.93 ?
    C13 C14 . 1.361(7) ?
    C13 H13 . 0.93 ?
    C14 C15 . 1.381(7) ?
    C14 H14 . 0.93 ?
    C15 C16 . 1.388(6) ?
    C15 H15 . 0.93 ?
    C16 H16 . 0.93 ?
    C50 O50 . 1.217(5) ?
    C50 N60 . 1.349(5) ?
    C50 C54 . 1.490(6) ?
    C52 C53 . 1.350(6) ?
    C52 C51A . 1.419(6) ?
    C52 H52 . 0.93 ?
    C51A N51 . 1.361(6) ?
    C51A C55A . 1.417(6) ?
    C53 C54 . 1.430(6) ?
    C53 H53 . 0.93 ?
    C54 C55 . 1.352(6) ?
    C55 C55A . 1.406(6) ?
    C55 H55 . 0.93 ?
    C56 C57 . 1.353(6) ?
    C56 C55A . 1.409(6) ?
    C56 H56 . 0.93 ?
    C57 C58 . 1.397(7) ?
    C57 H57 . 0.93 ?
    C58 N51 . 1.313(6) ?
    C58 H58 . 0.93 ?
    C61 C62 . 1.370(6) ?
    C61 C66 . 1.387(6) ?
    C61 N60 . 1.429(5) ?
    C62 C63 . 1.385(7) ?
    C62 H62 . 0.93 ?
    C63 C64 . 1.368(7) ?
    C63 H63 . 0.93 ?
    C64 C65 . 1.370(7) ?
    C64 H64 . 0.93 ?
    C65 C66 . 1.381(6) ?
    C65 H65 . 0.93 ?
    C66 H66 . 0.93 ?
    N10 H10 . 0.861(19) ?
    N60 H60 . 0.86(2) ?

loop_
    _geom_angle_atom_site_label_1
    _geom_angle_atom_site_label_2
    _geom_angle_atom_site_label_3
    _geom_angle_site_symmetry_1
    _geom_angle_site_symmetry_3
    _geom_angle
    _geom_angle_publ_flag
    C3 C2 C1A . . 120.1(4) ?
    C3 C2 H2 . . 120.0 ?
    C1A C2 H2 . . 120.0 ?
    N1 C1A C5A . . 122.9(4) ?
    N1 C1A C2 . . 117.7(4) ?
    C5A C1A C2 . . 119.4(4) ?
    C2 C3 C4 . . 121.1(4) ?
    C2 C3 H3 . . 119.5 ?
    C4 C3 H3 . . 119.5 ?
    C5 C4 C3 . . 119.0(4) ?
    C5 C4 C10 . . 123.9(4) ?
    C3 C4 C10 . . 117.0(4) ?
    C4 C5 C5A . . 121.9(4) ?
    C4 C5 H5 . . 119.1 ?
    C5A C5 H5 . . 119.1 ?
    C7 C6 C5A . . 119.4(5) ?
    C7 C6 H6 . . 120.3 ?
    C5A C6 H6 . . 120.3 ?
    C6 C5A C1A . . 117.4(4) ?
    C6 C5A C5 . . 124.1(4) ?
    C1A C5A C5 . . 118.5(4) ?
    C6 C7 C8 . . 119.4(5) ?
    C6 C7 H7 . . 120.3 ?
    C8 C7 H7 . . 120.3 ?
    N1 C8 C7 . . 123.9(4) ?
    N1 C8 H8 . . 118.1 ?
    C7 C8 H8 . . 118.1 ?
    O10 C10 N10 . . 123.4(4) ?
    O10 C10 C4 . . 120.2(4) ?
    N10 C10 C4 . . 116.3(3) ?
    C12 C11 C16 . . 120.0(4) ?
    C12 C11 N10 . . 122.1(4) ?
    C16 C11 N10 . . 117.8(4) ?
    C13 C12 C11 . . 118.9(4) ?
    C13 C12 H12 . . 120.6 ?
    C11 C12 H12 . . 120.6 ?
    C14 C13 C12 . . 122.1(5) ?
    C14 C13 H13 . . 118.9 ?
    C12 C13 H13 . . 118.9 ?
    C13 C14 C15 . . 119.1(4) ?
    C13 C14 H14 . . 120.5 ?
    C15 C14 H14 . . 120.5 ?
    C14 C15 C16 . . 120.2(4) ?
    C14 C15 H15 . . 119.9 ?
    C16 C15 H15 . . 119.9 ?
    C11 C16 C15 . . 119.7(4) ?
    C11 C16 H16 . . 120.1 ?
    C15 C16 H16 . . 120.1 ?
    O50 C50 N60 . . 123.8(4) ?
    O50 C50 C54 . . 120.9(4) ?
    N60 C50 C54 . . 115.2(3) ?
    C53 C52 C51A . . 120.2(4) ?
    C53 C52 H52 . . 119.9 ?
    C51A C52 H52 . . 119.9 ?
    N51 C51A C55A . . 122.7(4) ?
    N51 C51A C52 . . 117.9(4) ?
    C55A C51A C52 . . 119.3(4) ?
    C52 C53 C54 . . 121.1(4) ?
    C52 C53 H53 . . 119.4 ?
    C54 C53 H53 . . 119.4 ?
    C55 C54 C53 . . 118.7(4) ?
    C55 C54 C50 . . 124.3(4) ?
    C53 C54 C50 . . 116.9(4) ?
    C54 C55 C55A . . 122.3(4) ?
    C54 C55 H55 . . 118.8 ?
    C55A C55 H55 . . 118.8 ?
    C57 C56 C55A . . 118.9(4) ?
    C57 C56 H56 . . 120.6 ?
    C55A C56 H56 . . 120.6 ?
    C55 C55A C56 . . 123.9(4) ?
    C55 C55A C51A . . 118.3(4) ?
    C56 C55A C51A . . 117.8(4) ?
    C56 C57 C58 . . 119.1(5) ?
    C56 C57 H57 . . 120.4 ?
    C58 C57 H57 . . 120.4 ?
    N51 C58 C57 . . 125.1(5) ?
    N51 C58 H58 . . 117.5 ?
    C57 C58 H58 . . 117.5 ?
    C62 C61 C66 . . 120.2(4) ?
    C62 C61 N60 . . 122.0(4) ?
    C66 C61 N60 . . 117.8(4) ?
    C61 C62 C63 . . 118.9(5) ?
    C61 C62 H62 . . 120.6 ?
    C63 C62 H62 . . 120.6 ?
    C64 C63 C62 . . 121.7(5) ?
    C64 C63 H63 . . 119.2 ?
    C62 C63 H63 . . 119.2 ?
    C63 C64 C65 . . 118.9(5) ?
    C63 C64 H64 . . 120.5 ?
    C65 C64 H64 . . 120.5 ?
    C64 C65 C66 . . 120.7(5) ?
    C64 C65 H65 . . 119.6 ?
    C66 C65 H65 . . 119.6 ?
    C65 C66 C61 . . 119.5(4) ?
    C65 C66 H66 . . 120.2 ?
    C61 C66 H66 . . 120.2 ?
    C8 N1 C1A . . 117.1(4) ?
    C10 N10 C11 . . 125.3(3) ?
    C10 N10 H10 . . 120.(3) ?
    C11 N10 H10 . . 114.(3) ?
    C58 N51 C51A . . 116.5(4) ?
    C50 N60 C61 . . 125.1(3) ?
    C50 N60 H60 . . 121.(3) ?
    C61 N60 H60 . . 112.(3) ?

loop_
    _geom_torsion_atom_site_label_1
    _geom_torsion_atom_site_label_2
    _geom_torsion_atom_site_label_3
    _geom_torsion_atom_site_label_4
    _geom_torsion_site_symmetry_1
    _geom_torsion_site_symmetry_2
    _geom_torsion_site_symmetry_3
    _geom_torsion_site_symmetry_4
    _geom_torsion
    _geom_torsion_publ_flag
    C3 C2 C1A N1 . . . . -178.7(4) ?
    C3 C2 C1A C5A . . . . 1.7(6) ?
    C1A C2 C3 C4 . . . . -1.8(7) ?
    C2 C3 C4 C5 . . . . 0.7(6) ?
    C2 C3 C4 C10 . . . . 179.1(4) ?
    C3 C4 C5 C5A . . . . 0.5(6) ?
    C10 C4 C5 C5A . . . . -177.8(4) ?
    C7 C6 C5A C1A . . . . -0.8(7) ?
    C7 C6 C5A C5 . . . . -179.9(5) ?
    N1 C1A C5A C6 . . . . 0.8(7) ?
    C2 C1A C5A C6 . . . . -179.6(4) ?
    N1 C1A C5A C5 . . . . 179.9(4) ?
    C2 C1A C5A C5 . . . . -0.5(6) ?
    C4 C5 C5A C6 . . . . 178.5(4) ?
    C4 C5 C5A C1A . . . . -0.6(6) ?
    C5A C6 C7 C8 . . . . 0.3(8) ?
    C6 C7 C8 N1 . . . . 0.3(8) ?
    C5 C4 C10 O10 . . . . 143.7(5) ?
    C3 C4 C10 O10 . . . . -34.7(6) ?
    C5 C4 C10 N10 . . . . -37.5(6) ?
    C3 C4 C10 N10 . . . . 144.1(4) ?
    C16 C11 C12 C13 . . . . -1.8(7) ?
    N10 C11 C12 C13 . . . . -179.9(4) ?
    C11 C12 C13 C14 . . . . 0.1(7) ?
    C12 C13 C14 C15 . . . . 1.1(7) ?
    C13 C14 C15 C16 . . . . -0.6(7) ?
    C12 C11 C16 C15 . . . . 2.2(6) ?
    N10 C11 C16 C15 . . . . -179.6(4) ?
    C14 C15 C16 C11 . . . . -1.0(7) ?
    C53 C52 C51A N51 . . . . -179.6(4) ?
    C53 C52 C51A C55A . . . . 1.1(7) ?
    C51A C52 C53 C54 . . . . -1.9(7) ?
    C52 C53 C54 C55 . . . . 1.3(7) ?
    C52 C53 C54 C50 . . . . 179.3(4) ?
    O50 C50 C54 C55 . . . . 142.8(5) ?
    N60 C50 C54 C55 . . . . -38.9(6) ?
    O50 C50 C54 C53 . . . . -35.0(6) ?
    N60 C50 C54 C53 . . . . 143.3(4) ?
    C53 C54 C55 C55A . . . . 0.1(6) ?
    C50 C54 C55 C55A . . . . -177.7(4) ?
    C54 C55 C55A C56 . . . . 179.6(4) ?
    C54 C55 C55A C51A . . . . -0.9(6) ?
    C57 C56 C55A C55 . . . . 179.1(5) ?
    C57 C56 C55A C51A . . . . -0.4(7) ?
    N51 C51A C55A C55 . . . . -179.0(4) ?
    C52 C51A C55A C55 . . . . 0.3(6) ?
    N51 C51A C55A C56 . . . . 0.5(7) ?
    C52 C51A C55A C56 . . . . 179.8(4) ?
    C55A C56 C57 C58 . . . . 0.0(8) ?
    C56 C57 C58 N51 . . . . 0.4(9) ?
    C66 C61 C62 C63 . . . . -2.8(7) ?
    N60 C61 C62 C63 . . . . 179.8(4) ?
    C61 C62 C63 C64 . . . . 1.2(8) ?
    C62 C63 C64 C65 . . . . 0.6(8) ?
    C63 C64 C65 C66 . . . . -0.7(8) ?
    C64 C65 C66 C61 . . . . -0.9(7) ?
    C62 C61 C66 C65 . . . . 2.7(6) ?
    N60 C61 C66 C65 . . . . -179.8(4) ?
    C7 C8 N1 C1A . . . . -0.4(8) ?
    C5A C1A N1 C8 . . . . -0.2(7) ?
    C2 C1A N1 C8 . . . . -179.8(4) ?
    O10 C10 N10 C11 . . . . 1.3(7) ?
    C4 C10 N10 C11 . . . . -177.5(4) ?
    C12 C11 N10 C10 . . . . -38.8(6) ?
    C16 C11 N10 C10 . . . . 143.1(4) ?
    C57 C58 N51 C51A . . . . -0.3(8) ?
    C55A C51A N51 C58 . . . . -0.2(7) ?
    C52 C51A N51 C58 . . . . -179.4(5) ?
    O50 C50 N60 C61 . . . . 1.1(7) ?
    C54 C50 N60 C61 . . . . -177.2(4) ?
    C62 C61 N60 C50 . . . . -38.9(6) ?
    C66 C61 N60 C50 . . . . 143.7(4) ?

loop_
    _geom_hbond_atom_site_label_D
    _geom_hbond_atom_site_label_H
    _geom_hbond_atom_site_label_A
    _geom_hbond_site_symmetry_A
    _geom_hbond_distance_DH
    _geom_hbond_distance_HA
    _geom_hbond_distance_DA
    _geom_hbond_angle_DHA
    _geom_hbond_publ_flag
    C8 H8 N51 2_666 0.93 2.66 3.557(6) 161.5 ?
    N10 H10 O10 1_455 0.861(19) 2.18(3) 2.999(4) 160.(5) ?
    N60 H60 O50 1_655 0.86(2) 2.19(2) 3.020(4) 162.(5) ?

_shelx_res_file                         
;

TITL mo_21106a_0m_a.res in P-1
    mo_21106a_0m.res
    created by SHELXL-2018/3 at 16:30:56 on 19-May-2021
CELL 0.71073 5.1930 9.0314 27.1798 98.887 93.763 97.281
ZERR 4.00 0.0004 0.0007 0.0023 0.004 0.004 0.004
LATT 1
SFAC C H N O
UNIT 64 48 8 4
LIST 4 ! automatically inserted. Change 6 to 4 for CHECKCIF!!
TEMP 21
SIZE 0.038 0.192 0.381
ACTA
L.S. 4
FMAP 2
PLAN 15
HTAB
BOND $H
CONF
OMIT 0 -2 1
OMIT 1 -2 1
OMIT -1 -2 1
OMIT 0 3 0
OMIT -1 2 1
OMIT -2 -4 3
OMIT 1 -5 2
OMIT -3 -6 6
OMIT 0 -3 2
OMIT 1 -4 2
OMIT -3 -5 4
OMIT -2 -3 2
OMIT -5 0 4
OMIT -1 3 1
OMIT -5 2 1
OMIT -5 0 2
OMIT 0 0 13
OMIT -3 -3 3
OMIT -3 -5 6
OMIT 5 0 0
OMIT -3 -5 2
OMIT 0 0 111
OMIT 0 7 0

EQIV $1 -x+1, -y+1, -z+1
HTAB C8 N51_$1
EQIV $2 x-1, y, z
HTAB N10 O10_$2
EQIV $3 x+1, y, z
HTAB N60 O50_$3
dfix 0.85 N10 H10 N60 H60
WGHT    0.044200    2.146500
EXTI    0.006601
FVAR       0.57479
C2    1    0.569695    0.273135    0.117565    11.00000    0.04222    0.04522 =
         0.03752    0.01034   -0.00503    0.00937
AFIX  43
H2    2    0.676142    0.238963    0.141018    11.00000   -1.20000
AFIX   0
C1A   1    0.398617    0.377972    0.133537    11.00000    0.03523    0.03543 =
         0.03776    0.00426    0.00193   -0.00133
C3    1    0.578270    0.222397    0.067868    11.00000    0.03043    0.03464 =
         0.04381    0.00431   -0.00054    0.00717
AFIX  43
H3    2    0.694497    0.155806    0.057701    11.00000   -1.20000
AFIX   0
C4    1    0.413751    0.269233    0.031607    11.00000    0.02573    0.03281 =
         0.03599   -0.00155   -0.00365    0.00339
C5    1    0.246078    0.367967    0.046829    11.00000    0.02963    0.03869 =
         0.03556    0.00681   -0.00182    0.00807
AFIX  43
H5    2    0.136572    0.398253    0.022960    11.00000   -1.20000
AFIX   0
C6    1    0.068891    0.530200    0.115360    11.00000    0.04570    0.04329 =
         0.05040    0.00034    0.00538    0.01339
AFIX  43
H6    2   -0.041848    0.565828    0.093004    11.00000   -1.20000
AFIX   0
C5A   1    0.233796    0.425638    0.097811    11.00000    0.03438    0.03441 =
         0.03732    0.00210   -0.00093    0.00308
C7    1    0.072607    0.578590    0.165053    11.00000    0.05828    0.04314 =
         0.05699   -0.00445    0.01502    0.01511
AFIX  43
H7    2   -0.036200    0.647413    0.177212    11.00000   -1.20000
AFIX   0
C8    1    0.241168    0.524324    0.197916    11.00000    0.07195    0.05163 =
         0.03860   -0.00371    0.01236    0.00552
AFIX  43
H8    2    0.240221    0.558627    0.231967    11.00000   -1.20000
AFIX   0
C10   1    0.440645    0.209381   -0.021619    11.00000    0.02217    0.03543 =
         0.04127    0.00262    0.00109    0.00304
C11   1    0.200185    0.116047   -0.103943    11.00000    0.02934    0.03744 =
         0.03284    0.00139   -0.00048    0.01144
C12   1    0.388371    0.156010   -0.134918    11.00000    0.02860    0.05344 =
         0.04550    0.00634    0.00163    0.00477
AFIX  43
H12   2    0.533887    0.226080   -0.122483    11.00000   -1.20000
AFIX   0
C13   1    0.356915    0.090323   -0.184556    11.00000    0.04135    0.07731 =
         0.03803    0.01342    0.00847    0.01808
AFIX  43
H13   2    0.483720    0.117006   -0.205438    11.00000   -1.20000
AFIX   0
C14   1    0.146235   -0.012354   -0.204010    11.00000    0.05489    0.05569 =
         0.03146    0.00038   -0.00249    0.02282
AFIX  43
H14   2    0.130919   -0.056325   -0.237533    11.00000   -1.20000
AFIX   0
C15   1   -0.044445   -0.050348   -0.173299    11.00000    0.04584    0.04162 =
         0.04425   -0.00150   -0.01322    0.00469
AFIX  43
H15   2   -0.190185   -0.119649   -0.186213    11.00000   -1.20000
AFIX   0
C16   1   -0.019141    0.014642   -0.123195    11.00000    0.02944    0.04753 =
         0.03652    0.00329    0.00164    0.00350
AFIX  43
H16   2   -0.148891   -0.009786   -0.102632    11.00000   -1.20000
AFIX   0
C50   1    0.531376    0.268299    0.476872    11.00000    0.02428    0.04190 =
         0.04197    0.00573    0.00239    0.00760
C52   1    0.548478    0.348141    0.616508    11.00000    0.04584    0.04146 =
         0.04192   -0.00236    0.00729    0.01713
AFIX  43
H52   2    0.467695    0.406976    0.640376    11.00000   -1.20000
AFIX   0
C51A  1    0.735094    0.258725    0.631760    11.00000    0.04360    0.03280 =
         0.03689    0.00375    0.00137    0.00209
C53   1    0.487835    0.348060    0.567444    11.00000    0.02907    0.04024 =
         0.04508    0.00708    0.00380    0.00985
AFIX  43
H53   2    0.361419    0.404734    0.557849    11.00000   -1.20000
AFIX   0
C54   1    0.614709    0.262291    0.529966    11.00000    0.02318    0.03572 =
         0.03998    0.00774    0.00479    0.00345
C55   1    0.794314    0.178040    0.544470    11.00000    0.03208    0.04469 =
         0.03818    0.00323    0.00634    0.00793
AFIX  43
H55   2    0.877226    0.122372    0.520141    11.00000   -1.20000
AFIX   0
C56   1    1.045002    0.084584    0.611548    11.00000    0.04775    0.04248 =
         0.04971    0.00927    0.00287    0.01633
AFIX  43
H56   2    1.130736    0.025314    0.588683    11.00000   -1.20000
AFIX   0
C55A  1    0.860119    0.171634    0.595027    11.00000    0.03044    0.03360 =
         0.03615    0.00584    0.00162    0.00442
C57   1    1.095657    0.088702    0.661236    11.00000    0.05561    0.05096 =
         0.05749    0.01860   -0.00717    0.01699
AFIX  43
H57   2    1.216838    0.032207    0.673048    11.00000   -1.20000
AFIX   0
C58   1    0.963495    0.178953    0.694564    11.00000    0.08380    0.06185 =
         0.03788    0.01197   -0.00460    0.01617
AFIX  43
H58   2    1.002578    0.180383    0.728534    11.00000   -1.20000
AFIX   0
C61   1    0.692013    0.279473    0.393937    11.00000    0.03200    0.03576 =
         0.03649    0.00554    0.00269    0.01320
C62   1    0.476059    0.208513    0.363735    11.00000    0.03295    0.06545 =
         0.04398   -0.00095   -0.00280    0.00589
AFIX  43
H62   2    0.343864    0.150248    0.376510    11.00000   -1.20000
AFIX   0
C63   1    0.457916    0.225001    0.313867    11.00000    0.04350    0.08325 =
         0.04126   -0.00947   -0.01111    0.01333
AFIX  43
H63   2    0.310195    0.178560    0.293370    11.00000   -1.20000
AFIX   0
C64   1    0.651827    0.307889    0.293990    11.00000    0.06485    0.07742 =
         0.03215    0.00473    0.00216    0.03723
AFIX  43
H64   2    0.635757    0.318577    0.260483    11.00000   -1.20000
AFIX   0
C65   1    0.870089    0.374900    0.324246    11.00000    0.06068    0.05895 =
         0.03944    0.01340    0.01435    0.00964
AFIX  43
H65   2    1.003985    0.430525    0.311029    11.00000   -1.20000
AFIX   0
C66   1    0.893416    0.360740    0.374160    11.00000    0.03288    0.04696 =
         0.04221    0.00544    0.00329    0.00449
AFIX  43
H66   2    1.043154    0.405398    0.394364    11.00000   -1.20000
AFIX   0
H10   2    0.070622    0.180645   -0.040003    11.00000   -1.50000
H60   2    0.885325    0.282533    0.457287    11.00000   -1.50000
N1    3    0.401581    0.427381    0.183575    11.00000    0.06074    0.05382 =
         0.03694    0.00304    0.00188    0.00845
N10   3    0.218694    0.179060   -0.052428    11.00000    0.02333    0.04774 =
         0.03639   -0.00344    0.00079    0.00612
N51   3    0.788305    0.261950    0.681642    11.00000    0.07623    0.04808 =
         0.03704    0.00565    0.00052    0.01662
N60   3    0.723576    0.267962    0.445785    11.00000    0.02008    0.05221 =
         0.03752    0.01128    0.00012    0.00807
O10   4    0.655487    0.187532   -0.035471    11.00000    0.02638    0.09538 =
         0.04314   -0.00941   -0.00014    0.01482
O50   4    0.305647    0.276496    0.463853    11.00000    0.02846    0.10489 =
         0.04634    0.01789    0.00463    0.01688
HKLF 4 1 1 0 0 0 1 0 0 0 1


REM  mo_21106a_0m_a.res in P-1
REM wR2 = 0.207894, GooF = S = 1.16986, Restrained GooF = 1.16968 for all data
REM R1 = 0.099106 for 3249 Fo > 4sig(Fo) and 0.136944 for all 4550 data
REM 350 parameters refined using 2 restraints

END

WGHT      0.0416      2.1516

REM Instructions for potential hydrogen bonds
HTAB C8 N51_$1
HTAB N10 O10_$2
HTAB N60 O50_$3

REM Highest difference peak  0.258,  deepest hole -0.220,  1-sigma level  0.055
Q1    1   1.1897  0.0991  0.5919  11.00000  0.05    0.26
Q2    1   0.3502  0.2625  0.1202  11.00000  0.05    0.24
Q3    1   0.5464  0.2903  0.3909  11.00000  0.05    0.23
Q4    1   0.2307  0.5167  0.2728  11.00000  0.05    0.22
Q5    1  -0.0811 -0.0735 -0.0996  11.00000  0.05    0.22
Q6    1   0.4134  0.1991  0.6391  11.00000  0.05    0.22
Q7    1   1.2710  0.5505  0.3062  11.00000  0.05    0.21
Q8    1   0.7699  0.1791  0.4646  11.00000  0.05    0.21
Q9    1   1.0302  0.1798  0.6071  11.00000  0.05    0.21
Q10   1   0.1533  0.0912 -0.1907  11.00000  0.05    0.21
Q11   1   0.5011  0.2969  0.3514  11.00000  0.05    0.19
Q12   1   0.2470  0.0151 -0.2612  11.00000  0.05    0.19
Q13   1   0.9031  0.3730  0.2509  11.00000  0.05    0.19
Q14   1   0.8883  0.2482  0.6205  11.00000  0.05    0.19
Q15   1   0.7709  0.2768  0.5296  11.00000  0.05    0.19
;
_shelx_res_checksum                     16465

_shelx_hkl_file                         
;
  -1   0   0  456.05   31.10
  -1   0   0  433.26   31.70
  -1   0   0  401.66   32.20
  -1   0   0  393.46   32.20
  -1   0   0  421.56   31.60
  -1   0   0  408.86   31.60
   1   0   0  470.75   31.30
   1   0   0  427.36   32.30
   1   0   0  438.56   31.70
   1   0   0  465.55   31.20
  -2   0   0    5.60    5.30
  -2   0   0   13.60    4.00
  -2   0   0    5.00    5.20
  -2   0   0   12.40    6.60
  -2   0   0    3.90    4.10
  -2   0   0    7.10    4.90
   2   0   0    9.70    4.30
   2   0   0   10.90    6.60
   2   0   0    8.60    6.10
   2   0   0    3.30    5.10
   2   0   0    9.20    3.90
   2   0   0    7.20    5.90
  -3   0   0    3.90    4.30
  -3   0   0    3.50    5.50
  -3   0   0    5.40    5.30
  -3   0   0    3.20    5.30
  -3   0   0    7.50    6.00
  -3   0   0    4.20    4.20
   3   0   0   -0.90    5.50
   3   0   0    6.20    6.40
   3   0   0    7.40    3.90
   3   0   0    8.70    7.30
   3   0   0    9.20    6.60
   3   0   0    6.00    5.30
  -4   0   0    1.80    6.00
  -4   0   0    9.40    7.30
  -4   0   0   -1.70    4.80
  -4   0   0    6.40    6.70
  -4   0   0    6.00    6.20
  -4   0   0   13.60    7.10
  -4   0   0    9.40    6.70
   4   0   0   -1.60    5.80
   4   0   0    4.90    4.60
   4   0   0   -5.30    6.80
   4   0   0   17.70    8.60
   4   0   0    8.90    7.70
   4   0   0   -0.50    5.70
  -5   0   0   30.50   10.80
  -5   0   0   36.30    8.90
  -5   0   0   20.80   13.10
  -5   0   0   47.10   11.50
  -5   0   0   18.10    9.20
  -5   0   0   18.20   10.30
  -5   0   0   28.70    9.90
   5   0   0   24.70   12.70
   5   0   0   35.00   12.70
   5   0   0   24.80    9.60
   5   0   0   31.20    8.40
   5   0   0   47.80   12.70
   5   0   0   20.80   10.30
  -6   0   0   44.10   11.10
  -6   0   0   22.90    9.30
  -6   0   0   11.10   10.50
  -6   0   0   23.40   14.60
  -6   0   0   17.00    7.90
   6   0   0   16.80   10.50
   6   0   0   17.40   11.30
   6   0   0    7.00   10.60
   6   0   0   36.40   11.20
   6   0   0    8.60   10.00
   6  -1   0   40.80   13.80
   6  -1   0   39.50   14.20
   6  -1   0   76.59   14.90
   6  -1   0   40.00   10.90
   6  -1   0   64.49   17.60
   6  -1   0   47.50   14.30
  -6   1   0   52.09   12.30
  -6   1   0   68.19   14.30
  -6   1   0   64.89   14.90
  -6   1   0   40.80   12.30
  -6   1   0   41.70   14.30
   5  -1   0   56.59   12.40
   5  -1   0   51.49   16.30
   5  -1   0   53.69   14.00
   5  -1   0   45.90   12.80
   5  -1   0   73.49   18.20
   5  -1   0   74.39   16.30
  -5   1   0   95.89   17.50
  -5   1   0   53.39   14.30
  -5   1   0   60.79   16.00
  -5   1   0   35.40   10.90
  -5   1   0   65.99   14.50
  -5   1   0   46.30   12.80
  -5   1   0   81.69   13.40
   4  -1   0   52.29   13.80
   4  -1   0   74.39   15.70
   4  -1   0   54.59   13.10
   4  -1   0   49.70   10.80
   4  -1   0   56.49   10.80
   4  -1   0   61.99   14.00
  -4   1   0   51.09   11.40
  -4   1   0   44.60   11.80
  -4   1   0   50.49   11.80
  -4   1   0   49.40   11.30
  -4   1   0   56.79   10.20
  -4   1   0   47.30   11.00
  -4   1   0   48.20   11.80
   3  -1   0    0.70    3.70
   3  -1   0    5.40    8.70
   3  -1   0    6.70    5.00
   3  -1   0   10.30    6.50
   3  -1   0    2.00    3.50
   3  -1   0    6.10    6.50
   3  -1   0   -0.90    9.70
  -3   1   0    9.80    5.40
  -3   1   0    5.20    5.30
  -3   1   0    5.60    3.80
  -3   1   0    2.50    4.90
  -3   1   0    4.00    5.60
  -3   1   0   -2.90    3.60
  -3   1   0    4.80    4.90
   2  -1   0    6.20    4.30
   2  -1   0   12.80    4.10
   2  -1   0    0.00    4.40
   2  -1   0    4.90    4.40
   2  -1   0    4.40    4.10
   2  -1   0   -1.80    3.80
  -2   1   0    1.50    3.50
  -2   1   0   -1.60    3.60
  -2   1   0    2.10    4.10
  -2   1   0    0.40    3.50
  -2   1   0    6.90    3.20
  -2   1   0    5.00    4.30
  -2   1   0    9.10    4.30
   1  -1   0   10.70    3.90
   1  -1   0    9.00    3.80
   1  -1   0   13.20    4.00
  -1   1   0   12.70    3.80
  -1   1   0    2.00    3.10
  -1   1   0    5.10    3.60
  -1   1   0    0.20    2.90
  -1   1   0   21.90    4.30
   0  -1   0   -0.20    1.80
   0  -1   0   -1.10    1.70
   0   1   0    0.40    1.30
   0   1   0    0.00    2.40
   0   1   0   -0.30    1.00
   0   1   0   -0.20    1.80
   0   1   0    0.30    1.10
  -1  -1   0 1390.26   96.09
  -1  -1   0 1374.56   96.89
  -1  -1   0 1286.77   97.49
  -1  -1   0 1325.17   96.69
  -1  -1   0 1355.46   97.69
  -1  -1   0 1405.36   96.09
   1   1   0 1383.36   95.99
   1   1   0 1396.76   97.79
   1   1   0 1393.66   96.89
   1   1   0 1471.45   96.19
  -2  -1   0  101.69   15.40
  -2  -1   0   80.49   13.90
  -2  -1   0   63.79    8.90
  -2  -1   0   79.49    9.50
  -2  -1   0   83.29   14.40
  -2  -1   0   70.79   12.10
  -2  -1   0   69.99    9.80
   2   1   0   70.49    9.00
   2   1   0   55.79   11.60
   2   1   0   78.39    9.60
   2   1   0   57.59   11.30
   2   1   0   88.59   13.10
   2   1   0   71.79   12.40
  -3  -1   0    8.30    7.60
  -3  -1   0    2.80    5.80
  -3  -1   0    2.60    4.30
  -3  -1   0    9.20    4.30
  -3  -1   0    4.30    6.90
  -3  -1   0   -1.00    4.70
   3   1   0    0.80    5.00
   3   1   0    8.20    5.70
   3   1   0    6.20    4.40
   3   1   0    4.50    5.90
   3   1   0    7.50    6.00
   3   1   0    0.80    5.70
  -4  -1   0   19.30    9.50
  -4  -1   0   16.40   10.30
  -4  -1   0   11.70    8.90
  -4  -1   0   15.10    8.30
  -4  -1   0    6.10    6.10
  -4  -1   0   21.20    8.60
   4   1   0   16.90    6.90
   4   1   0   12.80    8.60
   4   1   0   21.30   11.40
   4   1   0   20.80   11.50
   4   1   0   13.50   10.20
   4   1   0   27.40    9.40
  -5  -1   0    4.00    7.90
  -5  -1   0   19.40    9.80
  -5  -1   0   10.70    8.10
  -5  -1   0    4.50    7.90
  -5  -1   0   -0.40    5.70
   5   1   0   12.70   11.10
   5   1   0   -6.30    8.20
   5   1   0   13.70    7.10
   5   1   0    6.00    9.30
   5   1   0   -1.60    8.40
  -6  -1   0   -9.50    7.40
  -6  -1   0   25.40    9.30
  -6  -1   0   -4.10    7.30
  -6  -1   0   -0.30    9.00
  -6  -1   0   16.30    9.60
   6   1   0    0.70   10.40
   6   1   0    5.80    9.20
   6   1   0   17.00   11.30
   6   1   0   25.00   12.70
   6  -2   0    0.60    8.70
   6  -2   0   16.70    8.40
   6  -2   0   13.50    7.00
   6  -2   0   -1.50    7.10
   6  -2   0    5.30    6.00
   6  -2   0   -2.90    7.40
  -6   2   0   16.60    5.90
  -6   2   0    4.00    8.10
  -6   2   0   -6.40    7.30
  -6   2   0   10.50    7.80
  -6   2   0    5.50    6.60
  -6   2   0   25.90    8.40
   5  -2   0   31.50   10.90
   5  -2   0   23.70   10.20
   5  -2   0   24.90    8.10
   5  -2   0   43.80   11.30
   5  -2   0   27.80    8.30
   5  -2   0   22.90   10.40
  -5   2   0   47.30    9.40
  -5   2   0   30.10    9.20
  -5   2   0   29.20    8.80
  -5   2   0   37.70   10.20
  -5   2   0   28.40    8.80
  -5   2   0   39.90   10.80
  -5   2   0   26.30   10.00
   4  -2   0    0.80    5.50
   4  -2   0    1.30    6.40
   4  -2   0   -0.60    6.10
   4  -2   0   -2.70    5.50
   4  -2   0    4.50    6.60
   4  -2   0    0.40    6.50
   4  -2   0    3.30    3.80
  -4   2   0   -4.50    4.80
  -4   2   0    2.90    5.80
  -4   2   0   -6.60    4.10
  -4   2   0    3.50    4.80
  -4   2   0    3.80    4.60
  -4   2   0    8.90    4.90
  -4   2   0    6.20    4.90
   3  -2   0   92.39   11.40
   3  -2   0  120.89   21.80
   3  -2   0  101.79   10.70
   3  -2   0   86.59   10.60
  -3   2   0  101.19    9.80
  -3   2   0   74.19    9.40
  -3   2   0  101.99   13.20
  -3   2   0   92.39   10.40
  -3   2   0  104.89   12.40
   2  -2   0  305.17   24.00
   2  -2   0  312.87   25.30
   2  -2   0  289.47   23.90
   2  -2   0  292.67   23.40
   2  -2   0  333.97   26.20
   2  -2   0  345.67   24.10
   2  -2   0  308.57   23.40
  -2   2   0  350.26   25.40
  -2   2   0  341.37   26.10
  -2   2   0  281.67   23.30
  -2   2   0  310.77   23.10
  -2   2   0  337.87   23.70
  -2   2   0  333.87   24.50
  -2   2   0  298.77   22.90
   1  -2   0 5102.79  339.77
   1  -2   0 4909.51  341.47
   1  -2   0 4950.20  340.37
  -1   2   0 4902.81  341.27
  -1   2   0 5024.70  340.37
   0  -2   0 3071.69  208.68
   0  -2   0 3071.89  208.38
   0  -2   0 2872.41  209.08
   0  -2   0 2914.81  208.48
   0  -2   0 2997.40  209.38
   0   2   0 3108.39  209.28
   0   2   0 3142.99  208.08
   0   2   0 3103.49  208.58
   0   2   0 3053.39  208.28
  -1  -2   0 1793.62  130.49
  -1  -2   0 1838.22  131.79
  -1  -2   0 1843.52  130.69
  -1  -2   0 1873.21  129.79
  -1  -2   0 1865.61  131.99
  -1  -2   0 1841.12  129.59
   1   2   0 1901.31  132.09
   1   2   0 1873.81  129.59
   1   2   0 1937.01  130.89
  -2  -2   0    3.20    3.70
  -2  -2   0   -3.50    6.00
  -2  -2   0   -2.50    3.60
  -2  -2   0    6.90    6.50
  -2  -2   0    7.00    7.40
  -2  -2   0    6.90    6.70
   2   2   0    9.10    7.40
   2   2   0    1.70    4.10
   2   2   0    2.90    6.40
   2   2   0    0.70    5.90
   2   2   0    4.70    4.00
  -3  -2   0   18.00    9.10
  -3  -2   0   46.80   12.60
  -3  -2   0   12.50    8.90
  -3  -2   0   36.80    9.30
  -3  -2   0   39.40   12.60
   3   2   0   54.39   14.20
   3   2   0   48.40   15.30
   3   2   0   42.80   12.60
   3   2   0   38.50   13.30
   3   2   0   27.40    8.10
  -4  -2   0   17.90    8.40
  -4  -2   0    6.00    8.90
  -4  -2   0   14.30    8.30
  -4  -2   0   18.20    9.70
  -4  -2   0   29.50   11.80
  -4  -2   0   35.50   11.70
   4   2   0   15.10    7.30
   4   2   0    9.80    9.30
   4   2   0   16.70   10.70
   4   2   0   15.90   12.10
   4   2   0   10.30   10.00
  -5  -2   0    9.00    9.10
  -5  -2   0   10.40   11.10
  -5  -2   0    2.20    5.60
  -5  -2   0   13.30    7.90
  -5  -2   0   14.90   16.20
   5   2   0   -1.80    7.40
   5   2   0   15.10    7.80
   5   2   0   10.60   10.40
   5   2   0   13.20    9.40
   5   2   0   -2.70    7.40
   6  -3   0   28.00   15.10
   6  -3   0   35.30    9.90
   6  -3   0   40.10   13.80
   6  -3   0   26.30   10.20
   6  -3   0   21.00   10.40
   6  -3   0   27.20    9.40
  -6   3   0    3.90    6.40
  -6   3   0   14.80    7.90
  -6   3   0   12.90    7.80
   5  -3   0   20.80    8.10
   5  -3   0   16.50    7.60
   5  -3   0   16.80    7.60
   5  -3   0   19.10    8.20
   5  -3   0   14.00    7.40
   5  -3   0   13.40    6.60
  -5   3   0   20.00    6.20
  -5   3   0   17.90    8.40
  -5   3   0   17.10    6.60
  -5   3   0   13.20    6.30
  -5   3   0   11.90    8.20
   4  -3   0    4.00    5.50
   4  -3   0   -1.50    5.20
   4  -3   0    1.40    5.10
   4  -3   0    4.80    6.10
   4  -3   0    8.60    6.10
   4  -3   0    4.40    5.40
  -4   3   0    2.30    6.50
  -4   3   0    3.20    3.50
  -4   3   0    6.40    4.50
  -4   3   0   -0.90    4.10
  -4   3   0    5.20    4.20
  -4   3   0    4.40    3.70
  -4   3   0   10.70    6.80
   3  -3   0    4.50    5.30
   3  -3   0   10.40    4.40
   3  -3   0    0.90    3.50
   3  -3   0    3.20    3.50
   3  -3   0    5.30    6.00
  -3   3   0    6.20    5.00
  -3   3   0   -1.60    4.50
  -3   3   0    3.40    4.80
   2  -3   0   62.29    9.20
   2  -3   0   75.79   12.40
   2  -3   0   58.29    7.30
  -2   3   0   52.19    7.60
  -2   3   0   51.89    9.90
  -2   3   0   63.09    9.70
   1  -3   0  970.90   69.59
   1  -3   0 1030.10   71.59
   1  -3   0  984.20   69.49
  -1   3   0 1011.40   69.99
  -1   3   0  975.10   69.29
   0  -3   0   63.89    8.70
   0   3   0   77.69    7.40
   0   3   0   54.19    8.20
   0   3   0   75.39    9.50
   0   3   0   57.89    7.20
  -1  -3   0  813.72   60.89
  -1  -3   0  777.22   62.09
  -1  -3   0  811.42   62.59
  -1  -3   0  840.72   61.29
  -1  -3   0  826.22   59.79
   1   3   0  829.12   62.49
   1   3   0  853.21   61.19
   1   3   0  820.92   59.59
  -2  -3   0  257.07   21.80
  -2  -3   0  217.28   21.10
  -2  -3   0  277.17   24.20
  -2  -3   0  259.77   26.00
  -2  -3   0  204.98   22.20
  -2  -3   0  201.38   23.80
   2   3   0  231.38   21.10
   2   3   0  242.78   27.20
   2   3   0  245.98   25.70
   2   3   0  229.88   23.30
  -3  -3   0   20.20   10.10
  -3  -3   0   25.90    8.70
  -3  -3   0   17.80    7.80
  -3  -3   0   21.70    9.20
  -3  -3   0   20.90    9.90
  -3  -3   0   28.30   10.60
   3   3   0   14.90    8.70
   3   3   0   27.40   11.70
   3   3   0   40.60   14.20
   3   3   0   10.10    7.20
   3   3   0   20.20    7.50
  -4  -3   0   -6.10    4.80
  -4  -3   0   26.30   16.20
  -4  -3   0   13.20    9.30
  -4  -3   0   -6.20    7.20
  -4  -3   0    5.60    6.20
   4   3   0   10.90    9.00
   4   3   0    3.60    8.30
   4   3   0   -5.50    7.10
   4   3   0    2.90    6.30
   4   3   0    0.60    8.00
  -5  -3   0   34.60   15.20
  -5  -3   0   16.90    9.20
  -5  -3   0   47.30   17.20
   5   3   0   16.60   19.00
   5   3   0   64.59   19.30
   5   3   0   22.00   15.40
   5   3   0   13.10   10.20
   6  -4   0    2.60    5.80
   6  -4   0    9.70    5.70
   6  -4   0    3.20    5.60
   6  -4   0   17.50    8.10
   6  -4   0   17.70    6.40
   6  -4   0   18.00    7.10
  -6   4   0   11.20    8.10
  -6   4   0    7.60    8.20
   5  -4   0    7.80    5.50
   5  -4   0   19.10    6.20
   5  -4   0   14.60    7.70
   5  -4   0   28.20    8.90
   5  -4   0   21.30    6.80
   5  -4   0   12.10    5.80
   5  -4   0   13.20    6.90
  -5   4   0   20.60    8.00
  -5   4   0   21.10   10.90
   4  -4   0  177.48   17.00
   4  -4   0  137.19   17.90
  -4   4   0  162.98   19.50
  -4   4   0  149.59   17.40
   3  -4   0   91.39   16.50
   3  -4   0   72.99   10.20
   3  -4   0   79.29    9.70
  -3   4   0   67.69    9.80
  -3   4   0  106.29   15.60
  -3   4   0   50.49   10.90
   2  -4   0  149.49   16.40
   2  -4   0  144.49   14.30
   2  -4   0  151.68   13.90
   2  -4   0  154.68   13.10
  -2   4   0  170.98   15.00
   1  -4   0  160.28   14.00
   1  -4   0  190.38   14.40
   1  -4   0  171.58   16.60
   1  -4   0  165.38   14.80
   1  -4   0  172.48   14.40
   1  -4   0  183.58   14.60
   1  -4   0  158.78   13.70
  -1   4   0  137.99   14.90
  -1   4   0  145.29   15.80
  -1   4   0  179.08   15.10
  -1   4   0  178.38   14.10
   0  -4   0  109.39   11.90
   0  -4   0  111.99   13.40
   0  -4   0  109.09   12.30
   0  -4   0  125.19   13.10
   0  -4   0  115.69   13.90
   0   4   0  124.29   12.80
   0   4   0  128.69   14.20
   0   4   0  120.39   11.50
   0   4   0  121.89   11.60
   0   4   0  101.39   13.10
   0   4   0  108.79   12.70
  -1  -4   0  105.09   14.80
  -1  -4   0  100.59   12.20
  -1  -4   0   92.19   13.10
  -1  -4   0  131.59   19.00
  -1  -4   0  102.89   20.10
   1   4   0  100.29   13.90
   1   4   0  118.39   11.50
   1   4   0  130.09   17.30
   1   4   0   90.09   11.50
   1   4   0   78.09   15.40
   1   4   0  125.09   15.50
  -2  -4   0  122.89   14.80
  -2  -4   0  124.29   14.80
  -2  -4   0  159.58   19.40
  -2  -4   0  135.99   17.10
  -2  -4   0  109.99   16.50
  -2  -4   0  135.09   18.60
   2   4   0  158.68   19.20
   2   4   0  122.89   16.60
   2   4   0   97.99   13.40
   2   4   0  134.59   18.10
   2   4   0  154.18   17.40
  -3  -4   0   10.80   11.00
  -3  -4   0    2.90   11.00
  -3  -4   0    1.00    4.40
  -3  -4   0    8.60    6.70
  -3  -4   0   -0.70    7.60
  -3  -4   0    8.20    6.50
   3   4   0    1.20    8.00
   3   4   0   10.30    8.20
   3   4   0   18.60    9.30
   3   4   0   16.40    9.20
   3   4   0    1.40    4.40
  -4  -4   0    7.10    7.60
  -4  -4   0   11.40    8.60
  -4  -4   0   18.00   10.80
  -4  -4   0    7.40   10.20
  -4  -4   0    4.30    6.00
  -4  -4   0    8.70    9.00
   4   4   0    2.10    7.30
   4   4   0    4.70    9.10
   4   4   0   22.30    8.60
   4   4   0   15.80   11.20
   4   4   0    3.60    8.30
  -5  -4   0    4.40    8.20
  -5  -4   0    5.10    8.30
  -5  -4   0   22.10   10.40
  -5  -4   0    0.40    7.40
   5   4   0    4.00   11.40
   5   4   0    9.50   10.50
   5   4   0   14.50   12.20
   5   4   0    0.70   10.50
   5  -5   0   10.30    6.10
   5  -5   0    9.60    6.10
  -5   5   0   11.00    7.90
  -5   5   0    2.80    7.60
   4  -5   0    9.40    8.90
   4  -5   0   13.90    6.90
   4  -5   0    0.00    6.10
  -4   5   0    2.90    5.90
  -4   5   0   10.60   13.00
  -4   5   0    1.10    6.60
   3  -5   0    7.20    4.40
   3  -5   0    2.00    4.50
   3  -5   0   16.80    6.70
   3  -5   0    9.40    6.90
  -3   5   0    7.70    6.30
  -3   5   0    4.60    5.40
   2  -5   0   96.89   10.80
   2  -5   0  108.89   13.20
   2  -5   0   86.49   10.00
  -2   5   0  105.39   11.40
   1  -5   0   66.59    7.80
   1  -5   0   69.49    8.60
   1  -5   0   54.89   10.90
   1  -5   0   52.39    9.40
   1  -5   0   57.59    8.00
   1  -5   0   46.50    8.60
  -1   5   0   70.29    8.40
  -1   5   0   52.19    7.00
  -1   5   0   44.30    8.90
  -1   5   0   54.59    7.60
   0  -5   0   97.09   16.40
   0  -5   0   89.79   11.00
   0  -5   0   97.99   19.60
   0  -5   0   82.19   11.50
   0  -5   0   84.29   14.20
   0   5   0   81.89   10.30
   0   5   0  101.59   12.30
   0   5   0   91.79   10.50
   0   5   0  104.69   13.20
   0   5   0   93.19   12.60
   0   5   0   82.69   11.70
  -1  -5   0   50.19   12.50
  -1  -5   0   77.09   13.00
  -1  -5   0   75.79   13.40
  -1  -5   0   91.49   19.10
  -1  -5   0   82.89   16.90
   1   5   0   44.20   11.70
   1   5   0   72.79    9.80
   1   5   0   77.09   14.80
   1   5   0   82.09   15.10
   1   5   0  107.79   19.80
   1   5   0   79.19   13.00
  -2  -5   0    2.00    7.90
  -2  -5   0    8.40    8.10
  -2  -5   0    4.00    6.80
  -2  -5   0    2.20    6.50
  -2  -5   0   11.10    7.90
  -2  -5   0    0.70    4.90
   2   5   0   -3.10    5.80
   2   5   0    5.30    5.50
   2   5   0    4.20    7.40
   2   5   0   -0.70    8.10
   2   5   0    4.90    5.60
   2   5   0    4.60    4.10
  -3  -5   0   68.59   15.90
  -3  -5   0   78.19   21.60
  -3  -5   0   63.69   15.80
  -3  -5   0   79.29   15.50
  -3  -5   0  101.79   21.80
   3   5   0   78.49   21.30
   3   5   0   45.60   10.60
   3   5   0   60.09   16.50
   3   5   0   88.89   23.90
   3   5   0   88.19   21.40
  -4  -5   0    7.20    9.30
  -4  -5   0   -2.40    9.60
  -4  -5   0    2.30    5.60
  -4  -5   0   -2.80    8.40
  -4  -5   0    6.70    7.70
  -4  -5   0    6.80   10.20
   4   5   0  -13.70    8.80
   4   5   0   15.00    9.90
   4   5   0   -6.00    7.60
   4   5   0  -11.20    8.10
   4   5   0    6.50    6.90
  -5  -5   0   19.70   10.40
  -5  -5   0   24.00   22.00
  -5  -5   0   10.00   14.80
   5   5   0   39.60   15.90
   5   5   0   29.30   13.90
   5  -6   0   40.50   10.40
   5  -6   0   42.60    8.90
  -5   6   0   37.90   11.60
   4  -6   0    3.60    5.30
   4  -6   0   -4.80    4.30
   4  -6   0    8.90    4.20
   4  -6   0   12.90   13.00
  -4   6   0   -2.10    4.80
   3  -6   0   59.69   10.20
   3  -6   0   54.39   10.00
   3  -6   0   47.90   13.20
   3  -6   0   45.50   11.40
  -3   6   0   58.19   13.00
   2  -6   0   32.00    9.50
   2  -6   0   16.90    6.90
   2  -6   0   28.10    7.20
  -2   6   0   15.80    7.20
   1  -6   0   93.49   11.10
   1  -6   0   98.99   15.40
   1  -6   0  102.89   16.90
   1  -6   0   85.19   10.40
   1  -6   0   80.59   12.00
   1  -6   0   84.29    9.70
  -1   6   0   78.99    9.30
  -1   6   0   64.69   11.40
  -1   6   0   66.19    9.10
  -1   6   0   65.99   11.20
   0  -6   0   65.69   13.70
   0  -6   0   68.39   13.50
   0  -6   0   89.19   16.10
   0  -6   0   78.49   12.50
   0  -6   0   81.29   15.50
   0   6   0   66.09   11.80
   0   6   0   79.29   11.30
   0   6   0   67.69    9.20
   0   6   0   75.29   14.20
   0   6   0   55.79   11.90
   0   6   0   64.09   13.30
  -1  -6   0   12.40    6.70
  -1  -6   0    7.70    8.60
  -1  -6   0   12.70    8.00
  -1  -6   0   12.10    6.80
  -1  -6   0   12.60   10.30
   1   6   0    2.00    6.20
   1   6   0   10.90    6.20
   1   6   0    1.60    7.00
   1   6   0    7.60    5.20
   1   6   0   10.50    8.50
   1   6   0    6.30    6.00
  -2  -6   0   12.90    8.00
  -2  -6   0    6.70    7.10
  -2  -6   0   15.70    7.20
  -2  -6   0   33.80   11.20
  -2  -6   0   36.70   13.60
  -2  -6   0   30.10   14.10
   2   6   0   15.70    9.80
   2   6   0   15.60    8.50
   2   6   0   18.10    9.90
   2   6   0   25.10    9.20
   2   6   0   21.00   11.90
   2   6   0   21.10    7.30
  -3  -6   0   24.70   14.30
  -3  -6   0   -1.00    6.30
  -3  -6   0   28.90   14.70
  -3  -6   0   21.60   10.90
   3   6   0   16.80   10.50
   3   6   0   16.40   11.10
   3   6   0   21.50   11.90
   3   6   0   25.00   12.60
   3   6   0   20.10    8.60
  -4  -6   0   12.40   11.30
  -4  -6   0    1.50    7.30
  -4  -6   0    2.30    8.90
   4   6   0  -15.30    7.70
   4   6   0   -0.80   10.30
   5  -7   0   15.00    6.80
   5  -7   0   19.80    7.00
   4  -7   0   -0.80    4.80
   4  -7   0    4.10    4.40
   4  -7   0    9.60    7.70
   4  -7   0   10.20    6.90
  -4   7   0   -1.70    6.80
   3  -7   0    4.10    5.50
   3  -7   0    2.20    5.30
   3  -7   0   -2.70    3.90
   3  -7   0    5.40    8.90
  -3   7   0    6.20    7.60
   2  -7   0   65.89   13.80
   2  -7   0  101.49   11.10
   2  -7   0   75.89   10.80
  -2   7   0  103.09   16.50
   1  -7   0    5.00    5.40
   1  -7   0    7.60    6.60
   1  -7   0    8.90    6.10
   1  -7   0    6.10    5.50
   1  -7   0    9.60    6.80
   1  -7   0   19.00    7.00
  -1   7   0    8.00    5.70
  -1   7   0    3.70    4.60
  -1   7   0   15.30    6.20
  -1   7   0    9.30    4.60
  -1   7   0    9.60    6.90
  -1   7   0   11.60    6.00
   0  -7   0   22.30    9.10
   0  -7   0   30.80    8.90
   0  -7   0   19.20    7.30
   0  -7   0   30.70    9.90
   0  -7   0   20.80    9.40
   0   7   0   22.80    8.00
   0   7   0   30.20    9.00
   0   7   0   29.40    9.40
   0   7   0   26.80    9.50
   0   7   0   18.20    6.10
   0   7   0   25.40    8.10
  -1  -7   0    9.60    7.90
  -1  -7   0   17.00    8.50
  -1  -7   0    6.60    5.70
  -1  -7   0   57.39   15.10
  -1  -7   0   12.50    9.80
   1   7   0   12.90   11.10
   1   7   0    7.90    7.10
   1   7   0    9.10    6.60
   1   7   0    2.30    6.40
   1   7   0    2.70    4.90
   1   7   0    4.00    7.60
  -2  -7   0   12.40    9.40
  -2  -7   0   25.70   13.30
  -2  -7   0    3.20    7.00
  -2  -7   0   19.70    8.80
  -2  -7   0    8.10    5.10
   2   7   0    4.60   10.20
   2   7   0    2.80    5.90
   2   7   0   12.10   13.10
   2   7   0   11.70    6.30
  -3  -7   0   13.80    7.10
  -3  -7   0   30.40   15.30
  -3  -7   0   15.70    9.20
  -3  -7   0   23.00   12.90
  -3  -7   0   30.70   11.40
  -3  -7   0   40.50   15.20
   3   7   0    7.90    7.90
   3   7   0   17.40   13.10
   3   7   0   30.80   12.40
  -4  -7   0   15.20   12.30
  -4  -7   0   -8.20    7.80
  -4  -7   0    9.30   10.40
  -4  -7   0    1.80    6.10
   4   7   0   13.00   11.70
   4   7   0    6.50    9.20
   4   7   0   -4.00    6.60
   4  -8   0    7.90    4.90
   4  -8   0   -1.00    5.00
   4  -8   0    9.80    5.20
  -4   8   0    2.00    8.00
   3  -8   0   15.80    6.70
   3  -8   0    9.90    6.70
   3  -8   0   14.30    6.00
   3  -8   0   16.80   10.00
  -3   8   0  -10.80    7.30
   2  -8   0   13.30    6.80
   2  -8   0    4.70    5.00
  -2   8   0   12.50    7.60
   1  -8   0   39.40   11.80
   1  -8   0   32.60    7.80
   1  -8   0   24.60    8.20
   1  -8   0   49.40   11.30
   1  -8   0   52.69   11.70
   1  -8   0   35.70    9.80
   1  -8   0   34.60   11.00
  -1   8   0   47.60    9.80
  -1   8   0   35.60    8.80
  -1   8   0   33.00    7.80
  -1   8   0   44.10    9.10
  -1   8   0   44.20    9.70
  -1   8   0   25.20    9.30
   0  -8   0    0.60    7.20
   0  -8   0   24.00    9.60
   0  -8   0   19.10    8.40
   0  -8   0    6.60    4.90
   0  -8   0   26.00   11.40
   0   8   0    7.90    7.20
   0   8   0   11.30    6.00
   0   8   0   13.80    7.70
   0   8   0   12.10    7.10
   0   8   0   13.80    8.40
   0   8   0   16.00    8.30
  -1  -8   0    8.30    8.30
  -1  -8   0   14.70    8.70
  -1  -8   0    3.50    4.50
  -1  -8   0    0.60    5.90
  -1  -8   0   14.20    9.20
   1   8   0   -0.20    6.30
   1   8   0    0.30    9.10
   1   8   0    1.20    5.30
   1   8   0   -2.80    8.20
   1   8   0   17.60    9.70
   1   8   0   -6.50    6.70
  -2  -8   0    3.40    9.20
  -2  -8   0   -1.70    3.20
  -2  -8   0    1.60    7.80
  -2  -8   0    3.60    8.10
  -2  -8   0    9.50    8.90
   2   8   0    8.70   10.30
   2   8   0    4.30   10.20
   2   8   0   19.30   10.20
   2   8   0    3.40    9.00
  -3  -8   0    4.80    6.50
  -3  -8   0    4.40    9.10
  -3  -8   0    7.40    8.80
  -3  -8   0  -22.50   12.60
  -3  -8   0   10.60   11.90
   3   8   0    7.80    8.00
   3   8   0   31.90   11.10
   3   8   0   -5.20    6.00
   4  -9   0   18.20    6.30
   4  -9   0   -2.50    6.00
   4  -9   0   17.00    7.70
   3  -9   0   10.70    6.70
   3  -9   0   11.30    6.50
   3  -9   0   24.60    7.10
  -3   9   0   15.50   10.80
   2  -9   0   14.10    5.80
   2  -9   0    4.80    4.50
   2  -9   0    3.30    3.70
   2  -9   0   10.70    5.80
  -2   9   0    6.40    7.90
   1  -9   0   48.60   11.60
   1  -9   0   20.10    6.90
   1  -9   0   19.80    8.00
   1  -9   0   29.40    9.30
   1  -9   0   16.70    9.20
   1  -9   0   21.70    9.10
   1  -9   0   20.10    9.50
  -1   9   0   26.10    7.60
  -1   9   0   37.90    8.60
  -1   9   0   19.70    6.30
  -1   9   0   17.80    7.20
  -1   9   0   23.20   10.20
  -1   9   0   19.00    6.90
   0  -9   0   31.70   11.90
   0  -9   0   28.10   11.00
   0  -9   0    7.30    6.20
   0  -9   0   24.40   10.60
   0  -9   0   30.90   11.00
   0   9   0   30.00   10.30
   0   9   0   41.50   10.60
   0   9   0   14.40    9.60
   0   9   0   22.10    7.50
  -1  -9   0   10.30    9.10
  -1  -9   0   22.80   12.10
  -1  -9   0   17.70   10.80
  -1  -9   0    0.90    3.50
  -1  -9   0   -1.30    8.00
   1   9   0   -1.30    8.30
   1   9   0    4.90    4.30
   1   9   0   -0.20    6.30
   1   9   0   20.10   10.40
  -2  -9   0   18.60    8.80
  -2  -9   0    9.20   11.70
  -2  -9   0   12.40   10.30
  -2  -9   0   10.30    8.30
  -2  -9   0   11.00    8.30
   2   9   0   13.50   13.50
   2   9   0    5.60    7.80
   2   9   0   28.60   13.20
   3 -10   0    6.00    6.80
   3 -10   0   10.20   13.50
   3 -10   0    8.60    5.00
  -3  10   0    5.10    8.60
   2 -10   0    2.00    3.70
   2 -10   0   -8.00    3.90
   2 -10   0   -1.30    5.60
  -2  10   0    1.50    7.40
   1 -10   0   28.40    8.70
   1 -10   0   40.20   10.80
   1 -10   0   28.30    8.20
   1 -10   0   27.40   11.10
   1 -10   0   28.30   10.30
   1 -10   0   41.40    9.70
  -1  10   0   13.40    8.80
  -1  10   0   29.90    7.80
  -1  10   0   37.40    8.20
  -1  10   0   18.30    9.50
   0 -10   0    1.80    7.40
   0 -10   0  -12.90    7.10
   0 -10   0    7.30    5.20
   0  10   0    3.10    5.50
   0  10   0   15.60    8.20
   0  10   0    1.90    7.10
   0  10   0    2.80    6.90
  -1 -10   0   13.30    7.20
  -1 -10   0    8.20    7.20
  -1 -10   0   16.90   11.50
  -1 -10   0   -0.40    8.30
  -1 -10   0    6.80    9.70
   1  10   0   53.29   13.80
   1  10   0   -0.10    7.00
   1  10   0    2.40    7.80
   1  10  -1   35.10   10.00
   1  10  -1   -8.70    6.30
   1  10  -1   -1.30    7.90
  -1 -10   1    4.90   11.80
  -1 -10   1   -1.10    5.70
  -1 -10   1   11.40   12.40
  -1 -10   1   18.70    9.30
  -1 -10   1    3.90    6.90
   0  10  -1   23.20   12.10
   0  10  -1   28.30    8.90
   0  10  -1   26.30    9.90
   0  10  -1    1.90    8.10
   0 -10   1   21.90   13.00
   0 -10   1   14.90    8.40
   0 -10   1   26.80   12.00
   0 -10   1    0.40    9.30
  -1  10  -1   14.00    6.30
  -1  10  -1   -4.60    6.50
  -1  10  -1   17.30    5.80
  -1  10  -1    2.00    8.70
  -1  10  -1    3.40    7.10
   1 -10   1    3.00    5.50
   1 -10   1    4.20    5.50
   1 -10   1    7.40    6.00
   1 -10   1    2.40    6.10
   1 -10   1    0.50    5.30
   1 -10   1    7.30    6.00
  -2  10  -1    0.30    7.60
   2 -10   1    7.60    6.10
   2 -10   1   12.40    4.30
   2 -10   1    3.50    4.40
  -3  10  -1    4.20    9.70
   3 -10   1   15.50    7.40
   3 -10   1    7.20    6.60
   3 -10   1   -2.40    5.80
   2   9  -1   -2.70   10.30
   2   9  -1    0.20    7.00
   2   9  -1   39.40   12.60
  -2  -9   1    2.60    6.40
  -2  -9   1    3.40    6.80
  -2  -9   1    2.90   10.60
  -2  -9   1    9.90    8.80
  -2  -9   1   32.30   12.00
   1   9  -1    5.50    9.00
   1   9  -1   21.40   11.70
   1   9  -1   15.90   10.10
   1   9  -1    1.40    4.60
  -1  -9   1   16.20   11.30
  -1  -9   1  -13.40    9.50
  -1  -9   1   -2.60    7.30
  -1  -9   1    1.90    4.60
  -1  -9   1    3.00    8.60
   0   9  -1   19.70    8.50
   0   9  -1   15.10    9.50
   0   9  -1   27.00    9.70
   0   9  -1    3.90    8.30
   0   9  -1   12.00    7.80
   0   9  -1   11.00    7.40
   0  -9   1   17.40    7.80
   0  -9   1   29.70   11.60
   0  -9   1    7.20    7.90
   0  -9   1    2.70    7.90
   0  -9   1   12.30    6.20
  -1   9  -1   67.99   12.30
  -1   9  -1   55.89   11.00
  -1   9  -1   45.70   12.80
  -1   9  -1   50.69   11.20
  -1   9  -1   61.99   11.70
  -1   9  -1   49.99   10.70
   1  -9   1   48.10   11.50
   1  -9   1   71.99   14.00
   1  -9   1   51.69   10.40
   1  -9   1   54.69   11.20
   1  -9   1   61.49   13.00
   1  -9   1   67.89   14.20
  -2   9  -1   -2.40    7.20
   2  -9   1    7.80    5.70
   2  -9   1   -0.60    3.40
   2  -9   1   -4.60    3.80
  -3   9  -1    2.70    8.50
   3  -9   1   16.70    8.60
   3  -9   1    5.30    5.00
   3  -9   1    6.00    6.30
  -4   9  -1    7.30    9.40
   4  -9   1    2.00    5.00
   4  -9   1    2.20    4.40
   3   8  -1    2.60    9.00
   3   8  -1   10.60    9.40
   3   8  -1    0.10    8.30
  -3  -8   1   17.30   11.60
  -3  -8   1   27.50   16.90
  -3  -8   1    2.00    6.40
  -3  -8   1   -7.20    5.70
  -3  -8   1   -6.20    5.70
   2   8  -1   22.50   12.80
   2   8  -1   -0.50    7.90
   2   8  -1    3.80    6.30
   2   8  -1    0.60    5.20
  -2  -8   1   -0.30    3.20
  -2  -8   1    4.00    7.20
  -2  -8   1    8.40   10.00
  -2  -8   1   12.10    9.80
   1   8  -1   22.40    7.10
   1   8  -1   11.20    7.80
   1   8  -1    4.80   10.20
   1   8  -1   12.50   10.50
  -1  -8   1   26.90   11.30
  -1  -8   1    2.30    6.20
  -1  -8   1   10.30    5.80
  -1  -8   1   29.60   13.80
  -1  -8   1   28.30   10.70
   0   8  -1    2.40    6.60
   0   8  -1    1.30    6.70
   0   8  -1   11.90    7.50
   0   8  -1    2.00    6.20
   0   8  -1   15.40    9.20
   0   8  -1    5.60    5.40
   0  -8   1   -4.20    6.80
   0  -8   1    3.00    5.90
   0  -8   1    5.40    6.80
   0  -8   1    9.90    6.70
   0  -8   1   17.50    9.60
  -1   8  -1   29.40    9.10
  -1   8  -1   44.80   10.30
  -1   8  -1   22.90    9.20
  -1   8  -1   46.40    9.10
  -1   8  -1   52.19   10.70
  -1   8  -1   57.29   10.00
   1  -8   1   58.39   13.70
   1  -8   1   41.10   11.20
   1  -8   1   43.30   10.60
   1  -8   1   29.90   10.00
   1  -8   1   48.10   11.00
   1  -8   1   38.40    9.90
  -2   8  -1    3.80    7.20
   2  -8   1   14.60    6.20
   2  -8   1   18.70    6.90
  -3   8  -1   10.10    9.50
   3  -8   1   14.80    5.80
   3  -8   1   -1.40    5.70
   3  -8   1    1.70    5.50
   3  -8   1    3.10    6.50
  -4   8  -1    2.10    9.80
   4  -8   1   16.30    5.90
   4  -8   1   13.40    8.60
   4  -8   1   11.50    5.30
   4   7  -1   -5.00    8.10
   4   7  -1    5.60    9.00
   4   7  -1   36.90   14.50
  -4  -7   1    9.60    7.80
  -4  -7   1   26.30   14.80
  -4  -7   1    5.50   10.70
   3   7  -1    7.10   10.10
   3   7  -1   41.00   12.70
   3   7  -1    8.60    6.90
  -3  -7   1    8.30    9.10
  -3  -7   1   12.10   12.90
  -3  -7   1    0.40   12.10
  -3  -7   1    6.30    9.30
  -3  -7   1    1.60    6.50
  -3  -7   1    9.70    6.70
   2   7  -1    4.30    7.10
   2   7  -1   13.10   11.10
   2   7  -1    8.90   10.50
   2   7  -1   13.40    7.40
  -2  -7   1   10.20    9.20
  -2  -7   1   13.20    7.50
  -2  -7   1   12.70    9.00
  -2  -7   1    2.80    7.00
  -2  -7   1    2.10    2.90
   1   7  -1   33.80   11.20
   1   7  -1   46.40   14.80
   1   7  -1   55.49   11.80
   1   7  -1   39.30   11.70
  -1  -7   1   33.70   11.60
  -1  -7   1   70.49   18.40
  -1  -7   1   25.70    8.20
  -1  -7   1   48.50   11.70
  -1  -7   1   55.19   16.80
   0   7  -1   18.70    7.40
   0   7  -1   21.20    8.70
   0   7  -1   22.00    8.80
   0   7  -1   21.30    6.70
   0   7  -1   38.00   10.50
   0   7  -1   27.70    9.00
   0  -7   1   14.80    7.10
   0  -7   1   23.80    8.30
   0  -7   1   14.90    8.50
   0  -7   1   18.40    8.00
   0  -7   1   17.10    8.60
  -1   7  -1   -1.30    5.20
  -1   7  -1    7.50    5.30
  -1   7  -1    5.10    3.80
  -1   7  -1    0.20    4.00
  -1   7  -1    3.40    4.40
  -1   7  -1    6.00    5.10
   1  -7   1    0.60    5.50
   1  -7   1    5.70    5.50
   1  -7   1    1.30    4.70
   1  -7   1   -0.90    5.00
   1  -7   1   -0.30    5.10
   1  -7   1    3.80    5.50
   2  -7   1   15.30    6.20
   2  -7   1    3.90    5.70
   2  -7   1    7.90    5.30
  -3   7  -1   13.70    9.20
   3  -7   1   12.80    6.70
   3  -7   1    0.30    7.30
   3  -7   1   22.80    8.60
   3  -7   1    9.60    5.60
  -4   7  -1    2.60    6.20
   4  -7   1    8.50    5.50
   4  -7   1   33.90   11.10
   4  -7   1   20.60    6.60
   5  -7   1   12.60    6.00
   5  -7   1   -1.70    4.40
   4   6  -1   21.80   12.80
   4   6  -1    1.70    8.90
  -4  -6   1   -4.50   11.50
  -4  -6   1   -1.40    9.00
  -4  -6   1    3.60    6.10
  -4  -6   1    0.10    8.30
   3   6  -1   -4.30   10.50
   3   6  -1   -0.30    9.00
   3   6  -1   -2.00    9.20
   3   6  -1    3.20    9.60
  -3  -6   1   23.20   13.00
  -3  -6   1    4.20    5.10
  -3  -6   1    0.40    6.70
  -3  -6   1   10.90    8.80
  -3  -6   1   -6.10    6.40
   2   6  -1   38.30   12.70
   2   6  -1   49.20   16.00
   2   6  -1   24.90   12.10
   2   6  -1   35.90   10.30
   2   6  -1   26.90    9.40
   2   6  -1   42.10   14.50
  -2  -6   1   28.50   11.60
  -2  -6   1   33.90   10.80
  -2  -6   1   34.60    9.80
  -2  -6   1   45.50   13.90
  -2  -6   1   46.30   14.00
   1   6  -1    3.80    6.30
   1   6  -1   13.60    5.90
   1   6  -1   14.00    7.70
   1   6  -1   16.00   11.20
   1   6  -1    8.40    6.70
   1   6  -1   27.50   11.90
  -1  -6   1   19.20    8.10
  -1  -6   1   10.70    8.20
  -1  -6   1   14.90    7.50
  -1  -6   1   12.80    5.50
  -1  -6   1   10.00    7.10
   0   6  -1   87.89   12.80
   0   6  -1   65.19   11.60
   0   6  -1  125.99   17.20
   0   6  -1   87.79   14.10
   0   6  -1   85.19   12.80
   0  -6   1   89.49   14.80
   0  -6   1  109.39   18.70
   0  -6   1  103.79   15.10
   0  -6   1   72.39   15.70
   0  -6   1   83.99   14.50
  -1   6  -1   60.79    8.40
  -1   6  -1   60.29    8.10
  -1   6  -1   72.69   11.80
  -1   6  -1   63.29    8.80
   1  -6   1   75.79    9.50
   1  -6   1   74.19    9.00
   1  -6   1   56.49   10.50
   1  -6   1   71.79    9.40
  -2   6  -1   -2.40    5.20
   2  -6   1   -0.30    4.00
   2  -6   1   12.20    4.50
   2  -6   1    2.40    3.80
  -3   6  -1    9.00    8.00
   3  -6   1   12.50    6.60
   3  -6   1    6.90    6.20
   3  -6   1   13.30    5.50
   3  -6   1   14.00    8.50
  -4   6  -1    3.60    7.80
   4  -6   1    9.30    6.40
   4  -6   1    1.20    4.80
   4  -6   1    3.60    3.90
   4  -6   1   21.70   16.50
  -5   6  -1    8.60    7.80
   5  -6   1    9.00    5.10
   5  -6   1    6.80    6.30
   5   5  -1   12.80    9.90
   5   5  -1   -6.10    8.30
  -5  -5   1   -2.50    8.20
  -5  -5   1   18.90   13.60
  -5  -5   1   31.70   16.80
   4   5  -1    3.10   11.10
   4   5  -1    3.20    5.50
   4   5  -1   -0.20   10.60
   4   5  -1   -2.90    9.80
   4   5  -1  -13.50    7.50
  -4  -5   1    7.40    7.50
  -4  -5   1   18.80   11.00
  -4  -5   1   31.70   11.50
  -4  -5   1    5.80    5.80
  -4  -5   1   15.90   10.40
   3   5  -1   64.39   18.80
   3   5  -1   58.19   17.60
   3   5  -1   70.39   13.70
   3   5  -1   72.99   17.80
   3   5  -1   89.99   22.80
  -3  -5   1   72.99   17.70
  -3  -5   1   73.79   15.10
  -3  -5   1   71.99   18.10
  -3  -5   1   55.39   16.40
  -3  -5   1   40.30   12.10
   2   5  -1   29.90    7.80
   2   5  -1   43.80   12.00
   2   5  -1   48.50   13.80
   2   5  -1   45.90   12.50
   2   5  -1   53.59   13.50
  -2  -5   1   23.90   10.20
  -2  -5   1   18.80   10.10
  -2  -5   1   19.50    7.10
  -2  -5   1   24.90    9.90
  -2  -5   1   35.40   11.30
  -2  -5   1   46.20   12.20
   1   5  -1    9.70    8.90
   1   5  -1   18.00    8.80
   1   5  -1   13.00    6.80
   1   5  -1   16.90    6.60
   1   5  -1   14.20    6.10
   1   5  -1   24.60    9.70
  -1  -5   1   24.10    9.80
  -1  -5   1   15.90    6.50
  -1  -5   1   18.20    8.90
  -1  -5   1    8.50    5.60
  -1  -5   1   27.40   10.60
   0   5  -1  365.16   32.10
   0   5  -1  362.06   29.60
   0   5  -1  366.56   30.40
   0   5  -1  349.07   30.20
   0   5  -1  415.96   30.10
   0   5  -1  401.06   32.30
   0  -5   1  400.46   30.50
   0  -5   1  354.46   32.00
   0  -5   1  359.16   30.60
  -1   5  -1  455.45   37.60
  -1   5  -1  514.65   37.70
  -1   5  -1  525.05   38.60
  -1   5  -1  454.25   36.90
   1  -5   1  503.35   37.60
   1  -5   1  517.45   38.50
   1  -5   1  494.25   38.60
   1  -5   1  514.65   37.60
   1  -5   1  563.04   38.70
   1  -5   1  547.95   41.00
  -2   5  -1    2.30    5.10
   2  -5   1    4.50    4.30
   2  -5   1    7.00    5.60
   2  -5   1   16.10    4.50
  -3   5  -1   13.50    6.60
  -3   5  -1    3.90    6.30
   3  -5   1   22.00    6.30
   3  -5   1    3.40    4.30
   3  -5   1   12.40    6.60
   3  -5   1    8.50    4.30
  -4   5  -1    6.50    7.00
  -4   5  -1   -3.50    5.10
  -4   5  -1   10.40   11.50
   4  -5   1    4.30    5.80
   4  -5   1    0.20    8.90
   4  -5   1    4.50    4.90
  -5   5  -1   -6.90    4.40
   5  -5   1   -7.10    4.50
   5  -5   1    8.00    5.80
   5   4  -1   14.50   11.30
   5   4  -1   22.30   13.70
   5   4  -1   -8.00    9.80
   5   4  -1   25.40   13.10
  -5  -4   1    8.40    7.40
  -5  -4   1    6.80    7.40
  -5  -4   1   12.70   10.60
  -5  -4   1   -3.80    7.10
   4   4  -1   13.60    7.90
   4   4  -1   16.40   13.10
   4   4  -1   55.99   18.90
   4   4  -1   33.20   13.80
   4   4  -1   57.09   17.30
  -4  -4   1    9.30    4.50
  -4  -4   1   23.20   14.80
  -4  -4   1   43.30   16.70
  -4  -4   1   27.50    9.30
  -4  -4   1   42.10   14.00
  -4  -4   1   52.89   15.00
  -4  -4   1   23.10    7.30
   3   4  -1   11.50    9.30
   3   4  -1   18.20   11.20
   3   4  -1   12.50    8.60
   3   4  -1   26.70   11.50
   3   4  -1    9.20    5.80
  -3  -4   1    9.10    6.60
  -3  -4   1   24.70   12.30
  -3  -4   1   12.10    7.70
  -3  -4   1    5.60    7.50
  -3  -4   1   14.30   10.40
   2   4  -1  522.45   42.00
   2   4  -1  550.44   44.40
   2   4  -1  545.75   46.50
   2   4  -1  530.45   47.20
   2   4  -1  522.75   44.30
  -2  -4   1  538.15   42.50
  -2  -4   1  495.55   46.00
  -2  -4   1  583.44   45.00
  -2  -4   1  552.94   46.70
  -2  -4   1  493.55   43.50
  -2  -4   1  533.35   42.60
   1   4  -1  656.43   50.29
   1   4  -1  592.84   49.40
   1   4  -1  643.84   45.40
   1   4  -1  674.63   48.50
   1   4  -1  567.34   45.70
   1   4  -1  582.34   47.50
  -1  -4   1  577.64   49.00
  -1  -4   1  591.64   47.40
  -1  -4   1  623.04   50.49
  -1  -4   1  607.14   48.00
  -1  -4   1  600.74   46.20
   0   4  -1   12.60    6.00
   0   4  -1   11.20    5.50
   0   4  -1   14.00    6.20
   0   4  -1   13.10    6.20
   0   4  -1    5.70    3.60
   0   4  -1   21.30    5.80
   0  -4   1   18.40    6.40
   0  -4   1    7.20    5.30
   0  -4   1   21.70    7.00
   0  -4   1    5.40    4.10
   0  -4   1    6.20    5.20
  -1   4  -1  105.09    9.20
  -1   4  -1  106.49    9.90
  -1   4  -1  127.69   11.00
  -1   4  -1   98.69   10.10
  -1   4  -1  106.49    9.50
  -1   4  -1   91.49    9.40
   1  -4   1  105.19   10.40
   1  -4   1  100.29   10.40
   1  -4   1   95.89   10.10
   1  -4   1  105.29    9.90
   1  -4   1  105.69    9.90
   1  -4   1  112.59   10.20
   1  -4   1  112.19   12.70
  -2   4  -1    9.20    5.30
  -2   4  -1   16.40    5.60
   2  -4   1   22.40    5.30
   2  -4   1   33.10    8.30
   2  -4   1   25.40    5.00
  -3   4  -1   15.50    6.90
  -3   4  -1   10.90    6.00
  -3   4  -1   15.30    5.30
   3  -4   1   22.50    8.90
   3  -4   1   26.40    6.20
   3  -4   1   12.20    4.60
  -4   4  -1   27.80   10.70
  -4   4  -1   22.70    9.60
   4  -4   1   20.50    9.50
   4  -4   1   19.70    7.10
  -5   4  -1    2.70    6.40
  -5   4  -1    8.40    7.80
   5  -4   1   14.80    6.30
   5  -4   1   11.70    5.80
   5  -4   1    4.10    5.10
   5  -4   1    6.30    6.10
   5  -4   1   15.80    6.30
   5  -4   1    8.20    6.60
  -6   4  -1   22.00   12.30
   6  -4   1   -1.20    6.10
   6  -4   1   18.50    6.90
   6  -4   1    5.60    6.20
   6  -4   1   19.10    6.90
   6  -4   1   19.50    7.50
   5   3  -1   38.60   11.30
   5   3  -1   15.90   17.10
   5   3  -1   32.80   21.40
   5   3  -1   60.59   20.90
   5   3  -1   45.30   16.40
  -5  -3   1   56.29   18.60
  -5  -3   1   51.29   17.70
  -5  -3   1   69.59   21.40
  -5  -3   1   34.40   13.60
   4   3  -1    2.40    9.00
   4   3  -1   13.30    8.50
   4   3  -1   -3.50    7.80
   4   3  -1    4.40    8.60
  -4  -3   1    5.60    7.40
  -4  -3   1   -1.70    9.30
  -4  -3   1   10.40   10.90
  -4  -3   1    9.50   10.00
  -4  -3   1   12.20    8.90
  -4  -3   1    3.70    7.60
   3   3  -1   17.90   10.20
   3   3  -1   12.60    8.30
   3   3  -1    9.90    9.40
   3   3  -1   -1.20    4.60
   3   3  -1   20.10   10.90
  -3  -3   1   17.10    8.00
  -3  -3   1    9.10    7.80
  -3  -3   1    1.40    5.30
  -3  -3   1    9.40    7.10
  -3  -3   1   11.20    7.90
  -3  -3   1    4.40    5.00
   2   3  -1  137.49   17.40
   2   3  -1   81.99   13.70
   2   3  -1   78.69   16.40
   2   3  -1   70.19   11.90
   2   3  -1  121.79   15.20
  -2  -3   1  108.09   20.00
  -2  -3   1   83.49   13.50
  -2  -3   1   77.79   11.40
  -2  -3   1   95.09   13.30
  -2  -3   1   80.59   15.30
  -2  -3   1  104.59   18.80
   1   3  -1  140.79   13.40
   1   3  -1  132.29   16.10
   1   3  -1  138.79   15.20
   1   3  -1  149.19   16.80
   1   3  -1  143.29   15.70
  -1  -3   1  152.58   15.30
  -1  -3   1  146.99   16.70
  -1  -3   1  146.49   13.90
  -1  -3   1  126.49   16.00
  -1  -3   1  136.19   15.10
   0   3  -1 1023.80   68.49
   0   3  -1  998.80   69.19
   0   3  -1  990.80   68.69
   0   3  -1  971.30   70.29
   0   3  -1  925.51   68.99
   0   3  -1  973.30   70.09
   0  -3   1  946.61   69.09
   0  -3   1  958.30   70.29
   0  -3   1 1011.20   68.89
   0  -3   1  913.81   69.99
   0  -3   1  977.00   69.29
  -1   3  -1 1336.57   95.19
   1  -3   1 1424.76   95.19
   1  -3   1 1350.46   96.89
   1  -3   1 1348.37   94.89
  -2   3  -1    6.80    6.20
  -2   3  -1    9.10    4.60
  -2   3  -1    8.20    4.80
   2  -3   1    6.90    5.00
   2  -3   1    7.50    4.80
   2  -3   1    8.10    3.50
  -3   3  -1   21.70    6.40
  -3   3  -1   32.50    8.70
  -3   3  -1   31.50    8.30
   3  -3   1   18.40    5.40
   3  -3   1   18.80    5.70
   3  -3   1   33.00    6.70
   3  -3   1   29.90    8.50
   3  -3   1   31.70    6.80
   3  -3   1   32.90    6.10
  -4   3  -1    5.30    4.30
  -4   3  -1    9.10    4.30
  -4   3  -1   10.40    8.10
  -4   3  -1   10.60    4.80
  -4   3  -1    6.20    4.50
  -4   3  -1    8.10    4.10
  -4   3  -1   14.40    8.50
   4  -3   1    9.80    6.10
   4  -3   1    7.80    5.30
   4  -3   1    7.60    6.70
   4  -3   1    3.60    5.30
   4  -3   1    9.50    6.40
   4  -3   1    8.20    6.00
  -5   3  -1    6.10    5.70
  -5   3  -1    5.90    4.70
  -5   3  -1   10.00    5.50
  -5   3  -1    5.00    8.10
  -5   3  -1    3.00    6.70
   5  -3   1    6.50    5.80
   5  -3   1    6.80    6.50
   5  -3   1   -0.30    5.90
   5  -3   1   10.50    6.50
   5  -3   1    4.00    5.70
   5  -3   1    6.70    6.00
  -6   3  -1   -5.20    6.50
  -6   3  -1   -9.30    5.60
  -6   3  -1   19.10    7.60
  -6   3  -1    4.00    6.80
  -6   3  -1    2.40    6.10
   6  -3   1   15.60    7.30
   6  -3   1   17.40    8.10
   6  -3   1   10.80    7.00
   6  -3   1   17.00    8.20
   5   2  -1   25.40   15.00
   5   2  -1   22.10   10.30
   5   2  -1   20.00   10.20
   5   2  -1   17.90   12.90
   5   2  -1   10.40    6.30
  -5  -2   1   52.29   21.30
  -5  -2   1   10.20    6.80
  -5  -2   1   23.90   12.10
  -5  -2   1    8.90   10.80
  -5  -2   1   15.30   14.40
  -5  -2   1   -2.60    7.00
   4   2  -1  231.58   25.60
   4   2  -1  249.68   28.80
   4   2  -1  207.98   24.90
   4   2  -1  208.28   21.70
   4   2  -1  220.88   27.40
  -4  -2   1  213.88   24.10
  -4  -2   1  217.98   25.90
  -4  -2   1  227.88   22.00
  -4  -2   1  233.98   26.70
  -4  -2   1  171.78   22.30
  -4  -2   1  218.38   24.00
   3   2  -1    7.30    8.00
   3   2  -1   13.60    7.60
   3   2  -1   10.70    5.70
   3   2  -1    4.90    6.90
   3   2  -1    9.20    5.10
   3   2  -1   16.70    7.90
  -3  -2   1   10.40    6.60
  -3  -2   1   17.80    6.80
  -3  -2   1   19.50    8.00
  -3  -2   1    8.00    5.80
  -3  -2   1    4.20    6.80
  -3  -2   1   -0.40    6.30
  -3  -2   1   11.60    6.90
   2   2  -1  205.28   20.90
   2   2  -1  213.98   22.30
   2   2  -1  203.68   21.60
   2   2  -1  207.08   18.30
   2   2  -1  193.68   19.90
  -2  -2   1  209.48   18.60
  -2  -2   1  215.28   22.00
  -2  -2   1  210.88   20.30
  -2  -2   1  191.98   20.10
  -2  -2   1  180.18   20.90
  -2  -2   1  194.48   18.30
   1   2  -1  306.37   27.60
   1   2  -1  304.77   26.50
   1   2  -1  340.17   25.40
  -1  -2   1  324.17   26.50
  -1  -2   1  356.86   28.10
  -1  -2   1  325.87   25.30
   0   2  -1  160.48   14.90
   0  -2   1  192.78   16.00
   0  -2   1  186.28   15.10
  -1   2  -1  147.39   12.00
   1  -2   1  145.89   12.20
  -2   2  -1  179.68   16.10
  -2   2  -1  172.38   14.80
  -2   2  -1  152.58   12.50
  -2   2  -1  151.68   12.40
  -2   2  -1  174.28   13.90
  -2   2  -1  168.18   13.20
   2  -2   1  154.48   13.50
   2  -2   1  138.19   13.20
   2  -2   1  147.79   13.90
   2  -2   1  149.49   14.60
   2  -2   1  153.88   12.90
   2  -2   1  175.08   16.20
   2  -2   1  175.78   13.30
  -3   2  -1   70.99   15.40
  -3   2  -1   87.99   14.50
  -3   2  -1   70.89    7.90
  -3   2  -1   71.09    9.10
  -3   2  -1   50.39    8.10
   3  -2   1   91.99   17.60
   3  -2   1   79.39   12.60
   3  -2   1   94.19   16.10
   3  -2   1   74.09    8.90
   3  -2   1   47.40   16.10
   3  -2   1   92.29   12.70
  -4   2  -1   45.30    8.50
  -4   2  -1   46.30   12.10
  -4   2  -1   41.90    9.20
  -4   2  -1   48.00   10.60
  -4   2  -1   51.89    9.90
  -4   2  -1   45.10    9.70
  -4   2  -1   50.09   12.90
   4  -2   1   52.19   11.20
   4  -2   1   48.30   12.60
   4  -2   1   43.50   11.60
   4  -2   1   38.70    9.60
   4  -2   1   42.10    8.70
   4  -2   1   65.59   13.30
   4  -2   1   35.00    8.90
  -5   2  -1  107.09   15.20
  -5   2  -1  134.19   13.80
  -5   2  -1   95.29   14.50
  -5   2  -1  123.69   21.10
  -5   2  -1  128.39   14.30
  -5   2  -1   98.89   13.50
   5  -2   1  123.29   15.30
   5  -2   1  114.89   15.50
   5  -2   1  127.19   21.20
   5  -2   1  120.49   15.00
   5  -2   1  111.59   15.90
   5  -2   1  122.99   17.00
  -6   2  -1   22.10    6.70
  -6   2  -1   11.30    7.50
  -6   2  -1   24.90   12.40
  -6   2  -1   13.60    8.20
  -6   2  -1   21.10    9.60
  -6   2  -1   21.20    7.80
  -6   2  -1   24.50   10.10
   6  -2   1    8.80    8.40
   6  -2   1   12.30   10.30
   6  -2   1    4.40    6.50
   6  -2   1   21.00    8.10
   6  -2   1   34.00    9.50
   6  -2   1   22.80    9.40
   6   1  -1    7.40   10.80
   6   1  -1   11.00   10.90
   6   1  -1  -13.80    8.80
   6   1  -1   -2.40    9.60
  -6  -1   1    8.60    6.60
  -6  -1   1   56.69   17.60
  -6  -1   1   -0.90    6.50
  -6  -1   1   23.50    7.60
   5   1  -1   50.89   15.60
   5   1  -1   42.00   13.80
   5   1  -1   64.69   16.70
   5   1  -1   69.29   17.00
   5   1  -1   51.19   12.80
   5   1  -1   51.99   11.50
  -5  -1   1   59.59   11.60
  -5  -1   1   41.90   12.40
  -5  -1   1   35.30   12.40
  -5  -1   1   52.69   12.20
  -5  -1   1   24.60   10.10
   4   1  -1   68.19   18.80
   4   1  -1   71.59   13.00
   4   1  -1   74.89   16.60
   4   1  -1   96.29   20.20
   4   1  -1   82.09   16.10
   4   1  -1   76.69   17.40
  -4  -1   1   70.79   16.20
  -4  -1   1   62.29   12.40
  -4  -1   1   71.39   15.00
  -4  -1   1   62.29   15.60
  -4  -1   1   73.49   14.50
  -4  -1   1   53.19   13.70
   3   1  -1   29.80    9.10
   3   1  -1   16.80    6.10
   3   1  -1   19.90    6.20
   3   1  -1   23.30   10.40
   3   1  -1   14.00    7.60
   3   1  -1   16.60    8.20
  -3  -1   1   21.80    9.00
  -3  -1   1   15.20    6.90
  -3  -1   1   12.50    5.30
  -3  -1   1   13.80    8.20
  -3  -1   1   10.40    7.30
  -3  -1   1    5.20    7.10
   2   1  -1   12.40    8.00
   2   1  -1    6.70    6.70
   2   1  -1    7.10    4.10
   2   1  -1   15.40    6.00
   2   1  -1   14.50    7.00
   2   1  -1    4.00    5.90
  -2  -1   1   14.10    6.80
  -2  -1   1   14.00    6.90
  -2  -1   1   11.70    5.10
  -2  -1   1    5.90    4.90
  -2  -1   1   13.20    5.10
  -2  -1   1    3.70    4.40
   1   1  -1 7849.71  546.55
   1   1  -1 8214.68  547.85
   1   1  -1 8214.98  546.75
   1   1  -1 7978.80  547.55
  -1  -1   1 7847.31  547.45
  -1  -1   1 7871.41  546.55
   0   1  -1   15.50    3.30
   0   1  -1   16.60    3.80
   0   1  -1   11.10    2.00
   0  -1   1   20.00    3.60
   0  -1   1   15.90    3.70
  -1   1  -1  535.45   41.70
  -1   1  -1  650.23   41.90
  -1   1  -1  533.95   41.40
  -1   1  -1  593.34   42.40
  -1   1  -1  646.14   41.40
  -1   1  -1  668.73   43.30
   1  -1   1  612.14   42.50
   1  -1   1  553.34   41.50
   1  -1   1  535.55   41.80
   1  -1   1  669.33   43.30
   1  -1   1  557.74   41.80
   1  -1   1  661.63   41.50
   1  -1   1  541.65   41.40
  -2   1  -1   86.99   10.10
  -2   1  -1  106.09    8.60
  -2   1  -1   77.29    9.10
  -2   1  -1   78.99    9.00
  -2   1  -1  107.69   11.00
  -2   1  -1   84.09    9.70
  -2   1  -1   83.79    9.80
   2  -1   1   74.29   10.00
   2  -1   1   90.59    8.80
   2  -1   1   87.19    9.90
   2  -1   1   82.59    9.50
  -3   1  -1    1.60    4.50
  -3   1  -1    9.10    5.60
  -3   1  -1    1.30    4.90
  -3   1  -1    1.40    4.40
  -3   1  -1   16.80    6.00
  -3   1  -1    3.40    4.60
  -3   1  -1   16.80    4.70
   3  -1   1   10.50    6.70
   3  -1   1   13.20    6.40
   3  -1   1   15.30    5.00
  -4   1  -1  140.29   16.90
  -4   1  -1  131.89   17.00
  -4   1  -1  157.88   18.00
  -4   1  -1  149.39   17.90
  -4   1  -1  151.68   14.70
  -4   1  -1  142.99   16.10
  -4   1  -1  134.39   15.60
   4  -1   1  150.58   15.90
   4  -1   1  148.09   18.30
   4  -1   1  161.08   22.20
   4  -1   1  160.78   17.40
   4  -1   1  139.69   17.70
   4  -1   1  134.99   18.10
  -5   1  -1   24.40    7.60
  -5   1  -1   20.70    8.30
  -5   1  -1   12.80    8.00
  -5   1  -1    9.40    7.00
  -5   1  -1    4.80    6.40
  -5   1  -1   24.70    9.70
  -5   1  -1   10.40    6.30
   5  -1   1    9.80    6.90
   5  -1   1   18.90    9.80
   5  -1   1   21.90   10.00
   5  -1   1   -0.60    5.60
   5  -1   1   -2.00    6.10
   5  -1   1   23.50   11.10
  -6   1  -1   55.29   10.00
  -6   1  -1   38.40   10.10
  -6   1  -1   37.00   10.20
  -6   1  -1   48.00   15.30
  -6   1  -1   30.80   11.30
   6  -1   1   21.30   12.00
   6  -1   1   28.80   14.00
   6  -1   1   42.00   10.80
   6  -1   1   41.10   13.10
   6  -1   1   32.40    9.50
   6  -1   1   40.70   14.20
   6   0  -1   27.40   13.20
   6   0  -1   18.60    7.80
   6   0  -1    8.30   12.00
   6   0  -1    2.70    7.90
   6   0  -1   22.00   12.30
   6   0  -1   12.30    8.20
  -6   0   1    0.00    9.50
  -6   0   1   10.80    8.30
  -6   0   1    6.30    8.00
  -6   0   1    7.80    8.70
  -6   0   1    8.20    8.60
   5   0  -1  258.57   26.80
   5   0  -1  218.08   25.90
   5   0  -1  221.98   28.10
   5   0  -1  266.47   25.20
   5   0  -1  250.57   28.00
   5   0  -1  271.97   25.20
  -5   0   1  225.68   26.10
  -5   0   1  221.58   24.50
  -5   0   1  265.47   25.60
  -5   0   1  253.57   23.20
  -5   0   1  146.29   32.00
  -5   0   1  244.48   26.80
   4   0  -1   49.30   11.80
   4   0  -1   37.20   13.00
   4   0  -1   32.90   12.10
   4   0  -1   23.20    7.40
   4   0  -1   31.80   12.30
   4   0  -1   38.60   13.20
  -4   0   1   31.50   11.70
  -4   0   1   42.70    8.70
  -4   0   1   40.50   11.00
  -4   0   1   31.40    9.80
  -4   0   1   27.70   10.30
  -4   0   1   26.90    8.10
  -4   0   1   35.90   10.40
   3   0  -1    7.80    6.30
   3   0  -1   15.30    7.70
   3   0  -1    3.70    5.90
   3   0  -1   13.80    5.40
   3   0  -1   13.00    8.80
   3   0  -1   12.10    4.70
  -3   0   1    1.70    5.80
  -3   0   1    9.70    6.40
  -3   0   1    9.40    6.60
  -3   0   1   10.70    7.10
  -3   0   1   20.50    7.40
  -3   0   1    9.90    6.10
  -3   0   1   14.70    6.20
   2   0  -1   -0.60    4.60
   2   0  -1    2.90    3.70
   2   0  -1   -1.30    4.50
   2   0  -1   -0.90    3.10
   2   0  -1    0.20    5.10
   2   0  -1    0.70    4.40
  -2   0   1   -3.20    4.10
  -2   0   1    1.20    4.40
  -2   0   1   -0.50    2.60
  -2   0   1    4.80    5.10
  -2   0   1   -3.30    4.10
  -2   0   1   -4.00    3.60
   1   0  -1   13.20    3.40
   1   0  -1   13.30    5.10
   1   0  -1    9.10    5.30
   1   0  -1   21.80    4.90
   1   0  -1    0.50    5.00
   1   0  -1    0.80    5.10
  -1   0   1   18.80    5.60
  -1   0   1   10.30    3.80
  -1   0   1   16.00    5.70
  -1   0   1   11.70    3.10
  -1   0   1    6.90    4.90
  -1   0   1   13.60    5.20
  -1   0   1    1.10    4.40
  -1   0  -1   45.70    7.50
  -1   0  -1   43.40    7.50
  -1   0  -1   52.69    7.30
  -1   0  -1   55.89    6.10
  -1   0  -1   49.99    7.20
  -1   0  -1   63.09    7.30
   1   0   1   49.80    8.00
   1   0   1   49.20    6.80
   1   0   1   61.29    9.00
   1   0   1   54.19    7.60
   1   0   1   55.79    6.10
   1   0   1   53.69    8.50
  -2   0  -1   15.10    4.20
  -2   0  -1   10.90    5.30
  -2   0  -1   12.80    5.90
  -2   0  -1   14.30    6.70
  -2   0  -1    6.80    5.30
  -2   0  -1   13.30    5.30
   2   0   1   18.70    5.10
   2   0   1   18.80    7.20
   2   0   1   13.40    4.70
   2   0   1    9.80    6.10
  -3   0  -1   53.59   12.60
  -3   0  -1   59.19   12.00
  -3   0  -1   58.49   12.60
  -3   0  -1   63.39    9.90
  -3   0  -1   76.59   14.90
  -3   0  -1   89.59   15.60
   3   0   1   88.49   15.40
   3   0   1   53.09   12.50
   3   0   1   88.99   13.20
   3   0   1   93.39   13.40
   3   0   1   68.99   15.30
   3   0   1   67.09   14.10
  -4   0  -1    8.50    5.80
  -4   0  -1   18.90    7.10
  -4   0  -1    4.70    6.80
  -4   0  -1    6.90    6.50
  -4   0  -1   11.50    7.30
  -4   0  -1    4.40    7.30
  -4   0  -1   13.90    6.80
   4   0   1    9.10    6.50
   4   0   1   10.70    6.00
   4   0   1    9.00    9.00
   4   0   1   11.80    8.90
   4   0   1    2.90    8.00
   4   0   1   10.60    8.90
  -5   0  -1   39.90   13.10
  -5   0  -1   34.80    8.60
  -5   0  -1   18.30    9.20
  -5   0  -1   17.20    9.10
  -5   0  -1   17.70    9.90
  -5   0  -1   36.30   13.70
  -5   0  -1   42.90   13.20
   5   0   1   43.10   12.30
   5   0   1   32.70   12.70
   5   0   1   22.00   13.60
   5   0   1   29.00   10.00
   5   0   1   20.10    7.70
   5   0   1   29.00   12.10
  -6   0  -1   35.10   10.80
  -6   0  -1   30.90   13.40
  -6   0  -1   48.50   12.40
  -6   0  -1   29.30   10.00
   6   0   1    1.50   11.80
   6   0   1   41.10   13.10
   6   0   1   33.20   13.20
   6   0   1   50.49   15.30
   6  -1  -1   37.70   13.00
   6  -1  -1   10.80    9.20
   6  -1  -1   16.80    9.00
   6  -1  -1   35.50   10.00
   6  -1  -1   19.60   10.50
   6  -1  -1   -2.50    5.40
  -6   1   1   14.40    6.60
  -6   1   1   29.00    7.90
  -6   1   1    5.40    6.90
  -6   1   1   12.10    8.50
  -6   1   1   24.80    9.90
   5  -1  -1   25.40    8.30
   5  -1  -1   55.39   15.60
   5  -1  -1   30.40   10.00
   5  -1  -1   39.40   13.20
   5  -1  -1   27.60   10.80
   5  -1  -1   30.90   10.60
  -5   1   1   33.50   10.60
  -5   1   1   52.19   10.70
  -5   1   1   36.20   10.90
  -5   1   1   28.40   10.20
  -5   1   1   42.80   14.40
  -5   1   1   51.19   13.30
  -5   1   1   32.40   10.70
   4  -1  -1   48.10   12.50
   4  -1  -1   38.10    8.80
   4  -1  -1   47.30   13.40
   4  -1  -1   66.99   13.30
   4  -1  -1   46.70   11.60
   4  -1  -1   45.40   12.60
  -4   1   1   36.40    8.80
  -4   1   1   34.90    9.80
  -4   1   1   34.70   10.20
  -4   1   1   37.20   11.40
  -4   1   1   40.80    9.90
  -4   1   1   34.30   10.00
  -4   1   1   40.80   10.20
   3  -1  -1   35.20    9.30
   3  -1  -1   46.30   10.30
   3  -1  -1   31.90    7.60
   3  -1  -1   43.80   14.90
   3  -1  -1   42.30    8.90
   3  -1  -1   20.60   11.80
  -3   1   1   35.80    7.90
  -3   1   1   43.90    7.80
  -3   1   1   26.70    8.80
  -3   1   1   16.90    6.70
  -3   1   1   36.90    9.70
  -3   1   1   36.30    9.50
  -3   1   1   31.40    9.50
   2  -1  -1   60.89    9.40
   2  -1  -1   58.39    9.90
   2  -1  -1   51.59    6.80
   2  -1  -1   63.79    9.30
   2  -1  -1   52.89    7.80
   2  -1  -1   53.59    9.60
  -2   1   1   50.89    6.60
  -2   1   1   63.29    9.60
  -2   1   1   53.09    8.60
  -2   1   1   51.39    7.90
  -2   1   1   40.90    7.50
  -2   1   1   55.29    9.20
  -2   1   1   67.29    9.40
   1  -1  -1  612.74   41.20
   1  -1  -1  539.45   40.90
   1  -1  -1  585.94   41.60
   1  -1  -1  539.85   41.00
   1  -1  -1  588.44   41.90
   1  -1  -1  536.75   40.60
   1  -1  -1  543.25   40.70
  -1   1   1  606.44   41.90
  -1   1   1  580.54   40.70
  -1   1   1  635.94   41.10
  -1   1   1  586.44   40.40
  -1   1   1  632.34   41.40
  -1   1   1  600.84   41.60
   0  -1  -1    6.30    1.80
   0  -1  -1    0.10    1.30
   0  -1  -1   -0.50    0.80
   0  -1  -1    1.60    2.10
   0  -1  -1   -0.30    1.30
   0  -1  -1    5.10    2.30
   0   1   1    0.60    1.50
   0   1   1    5.90    1.70
   0   1   1   -0.60    0.50
   0   1   1    0.20    1.40
   0   1   1    5.30    2.00
   0   1   1    5.00    2.20
  -1  -1  -1    4.20    4.10
  -1  -1  -1    9.00    5.20
  -1  -1  -1    3.70    5.90
  -1  -1  -1    9.90    4.30
  -1  -1  -1    4.80    5.60
  -1  -1  -1    4.00    4.20
   1   1   1    6.40    6.00
   1   1   1    7.90    3.90
   1   1   1    9.90    6.20
   1   1   1    3.80    5.60
   1   1   1    7.90    5.70
  -2  -1  -1   80.99   13.80
  -2  -1  -1   58.99    8.60
  -2  -1  -1   55.39    8.90
  -2  -1  -1   99.59   14.90
  -2  -1  -1   88.89   14.70
  -2  -1  -1   60.09   10.30
   2   1   1   81.09   13.60
   2   1   1  112.99   17.90
   2   1   1   68.09    8.90
   2   1   1   69.09    9.30
  -3  -1  -1   36.70   10.70
  -3  -1  -1   17.20    9.70
  -3  -1  -1   26.70    7.20
  -3  -1  -1   13.90    7.80
  -3  -1  -1   26.60    9.00
  -3  -1  -1   14.70    7.90
   3   1   1   24.60    7.40
   3   1   1   26.80    7.80
   3   1   1   21.90    8.20
   3   1   1   23.40    9.00
   3   1   1   23.10    9.70
   3   1   1   16.00    8.30
  -4  -1  -1   40.90   12.20
  -4  -1  -1   56.69   17.10
  -4  -1  -1   42.20   12.20
  -4  -1  -1   35.50    8.80
  -4  -1  -1   29.10   13.20
  -4  -1  -1   36.50   10.90
   4   1   1   35.10   13.50
   4   1   1   40.40   15.50
   4   1   1   62.49   13.80
   4   1   1   30.60    8.60
   4   1   1   62.39   16.60
   4   1   1   36.10   13.40
  -5  -1  -1    1.80    8.30
  -5  -1  -1   -2.70    6.80
  -5  -1  -1    3.50    6.50
  -5  -1  -1   -3.50    5.60
  -5  -1  -1    2.80    7.80
   5   1   1    4.30    8.20
   5   1   1    1.10    8.30
   5   1   1   -6.40    7.80
   5   1   1    8.60    7.50
  -6  -1  -1   43.80   15.50
  -6  -1  -1   25.00   10.40
  -6  -1  -1   30.20   11.70
  -6  -1  -1   13.80    9.90
   6   1   1    0.50   10.50
   6   1   1   23.50   10.60
   6   1   1    7.70   10.00
   6   1   1   37.50   14.60
   6  -2  -1   53.79   11.90
   6  -2  -1   85.89   20.50
   6  -2  -1   44.00   13.20
   6  -2  -1   18.90   12.30
   6  -2  -1   37.60   10.20
  -6   2   1   27.00    9.60
  -6   2   1   49.60   11.00
  -6   2   1   28.30    8.60
  -6   2   1   31.70    8.00
  -6   2   1   19.10    9.40
  -6   2   1   23.80   10.50
  -6   2   1   13.70    9.30
   5  -2  -1   30.90    7.60
   5  -2  -1   27.10   10.20
   5  -2  -1   22.00    9.10
   5  -2  -1   26.40   10.20
   5  -2  -1   21.90    8.50
   5  -2  -1   20.80    9.00
  -5   2   1   23.30    7.80
  -5   2   1   19.00   10.10
  -5   2   1   43.10   10.30
  -5   2   1   34.80    8.80
  -5   2   1   27.30    6.90
  -5   2   1   23.30    9.40
  -5   2   1   34.60    9.90
   4  -2  -1    5.00    5.90
   4  -2  -1    8.00    7.30
   4  -2  -1    6.40    5.60
   4  -2  -1   -0.60    5.80
   4  -2  -1    1.50    5.50
   4  -2  -1    8.50    5.50
  -4   2   1   -3.10    4.30
  -4   2   1   -2.20    5.80
  -4   2   1    6.60    5.10
  -4   2   1    4.30    4.80
  -4   2   1    7.50    5.80
  -4   2   1    6.30    5.00
  -4   2   1   -1.20    6.90
   3  -2  -1   29.40    8.30
   3  -2  -1   15.60    6.70
   3  -2  -1   25.60    6.70
   3  -2  -1   26.20    9.20
   3  -2  -1   36.10   10.00
   3  -2  -1   33.20    6.90
  -3   2   1   25.50    5.90
  -3   2   1   29.00    5.90
  -3   2   1   35.40    9.70
  -3   2   1   34.10    9.30
  -3   2   1   23.90    5.60
   2  -2  -1  217.38   18.00
   2  -2  -1  235.28   16.30
   2  -2  -1  181.08   15.10
   2  -2  -1  198.88   17.10
   2  -2  -1  170.08   15.30
   2  -2  -1  177.08   15.60
   2  -2  -1  181.08   16.00
  -2   2   1  201.88   14.50
  -2   2   1  219.98   16.60
  -2   2   1  200.18   17.50
  -2   2   1  176.58   15.80
  -2   2   1  209.78   15.70
  -2   2   1  188.18   16.70
  -2   2   1  163.38   15.10
  -1   2   1  294.27   23.10
  -1   2   1  338.17   23.60
   0  -2  -1 4768.82  322.27
   0  -2  -1 4780.02  321.07
   0  -2  -1 4494.85  321.87
   0  -2  -1 4592.44  321.37
   0  -2  -1 4921.01  321.67
   0   2   1 4925.01  322.07
   0   2   1 4349.36  321.37
   0   2   1 5092.29  321.47
   0   2   1 4375.66  321.97
   0   2   1 4516.45  320.97
   0   2   1 4843.72  320.87
  -1  -2  -1  230.18   21.50
  -1  -2  -1  268.27   21.30
  -1  -2  -1  232.48   19.50
  -1  -2  -1  215.88   20.20
  -1  -2  -1  243.28   22.10
   1   2   1  236.58   19.50
   1   2   1  221.98   20.50
   1   2   1  244.68   20.80
   1   2   1  231.78   21.90
   1   2   1  275.97   22.60
  -2  -2  -1  228.08   19.60
  -2  -2  -1  195.68   21.60
  -2  -2  -1  203.58   20.40
  -2  -2  -1  205.78   18.90
  -2  -2  -1  219.58   21.20
  -2  -2  -1  198.18   22.30
   2   2   1  210.58   19.20
   2   2   1  225.48   22.80
   2   2   1  231.38   21.40
  -3  -2  -1   37.70   10.60
  -3  -2  -1   32.80   10.00
  -3  -2  -1   34.80    8.40
  -3  -2  -1   58.09   13.20
  -3  -2  -1   49.10   13.60
  -3  -2  -1   53.99   16.00
   3   2   1   45.10   13.10
   3   2   1   37.60    8.70
   3   2   1   57.69   14.80
   3   2   1   49.10   14.00
   3   2   1   29.50    9.70
  -4  -2  -1   -1.30    6.30
  -4  -2  -1    1.30    8.30
  -4  -2  -1    0.40    6.20
  -4  -2  -1   -4.10    3.70
  -4  -2  -1    4.70    5.30
  -4  -2  -1    2.80    6.20
   4   2   1    5.70    6.80
   4   2   1    4.90    6.90
   4   2   1   -2.00    8.50
   4   2   1    6.10    5.80
   4   2   1   15.10   11.70
  -5  -2  -1   25.20    7.60
  -5  -2  -1    0.00   10.10
  -5  -2  -1    9.10    9.60
  -5  -2  -1    2.90    8.40
   5   2   1    8.80   11.60
   5   2   1   14.20   10.60
   5   2   1   20.00    7.20
   5   2   1   24.10   11.20
   5   2   1   24.80   15.10
   6  -3  -1   20.60   13.40
   6  -3  -1   25.10    9.20
   6  -3  -1   15.20   10.50
   6  -3  -1   19.20   11.60
   6  -3  -1   10.50    8.30
   6  -3  -1   21.70    8.50
  -6   3   1   18.40    6.80
  -6   3   1   12.70    7.60
  -6   3   1   14.30    7.30
  -6   3   1    7.80    6.40
  -6   3   1   12.00    7.30
   5  -3  -1    3.10    6.80
   5  -3  -1   -5.60    5.50
   5  -3  -1    3.50    5.60
   5  -3  -1   -0.10    5.30
   5  -3  -1    0.40    5.30
   5  -3  -1   -3.10    4.20
  -5   3   1   12.20    5.90
  -5   3   1   -3.50    3.90
  -5   3   1    0.40    4.20
  -5   3   1    7.20    6.70
  -5   3   1   -9.90    6.20
   4  -3  -1   16.50    7.40
   4  -3  -1    8.70    5.50
   4  -3  -1    9.50    6.20
   4  -3  -1   10.30    5.70
   4  -3  -1    4.10    6.10
   4  -3  -1   13.60    7.60
  -4   3   1   16.30    5.70
  -4   3   1   11.90    4.80
  -4   3   1   12.00    7.00
  -4   3   1   18.60    6.10
  -4   3   1   13.80    4.60
  -4   3   1   12.80    7.70
  -4   3   1   16.10    6.00
   3  -3  -1   19.50    5.60
   3  -3  -1   11.70    4.90
   3  -3  -1   15.90    4.40
   3  -3  -1   23.60    5.60
   3  -3  -1   18.70    5.60
   3  -3  -1   14.70    6.60
  -3   3   1   15.20    5.80
  -3   3   1   23.60    7.10
   2  -3  -1    3.50    4.00
   2  -3  -1    7.60    4.00
   2  -3  -1    7.00    5.20
  -2   3   1    3.60    4.10
  -2   3   1    4.20    4.90
  -2   3   1    4.10    4.30
   1  -3  -1   69.79    7.40
   1  -3  -1   86.09    6.60
   1  -3  -1   67.89    6.90
   1  -3  -1   57.39    7.10
  -1   3   1   85.99    7.10
  -1   3   1   87.89    8.30
   0  -3  -1  115.79   12.20
   0  -3  -1  138.89   13.90
   0  -3  -1  137.79   12.00
   0  -3  -1  141.59   12.90
   0  -3  -1  120.49   13.10
   0   3   1  146.39   11.60
   0   3   1  124.09   11.50
   0   3   1  114.59   12.20
   0   3   1  121.69   13.20
   0   3   1  141.89   12.90
   0   3   1  140.59   13.60
  -1  -3  -1  283.57   26.00
  -1  -3  -1  339.17   28.40
  -1  -3  -1  277.07   26.80
  -1  -3  -1  301.07   24.80
  -1  -3  -1  264.97   25.40
   1   3   1  332.77   28.00
   1   3   1  335.77   23.90
   1   3   1  287.07   24.50
   1   3   1  334.97   26.60
  -2  -3  -1  253.97   25.60
  -2  -3  -1  257.57   27.20
  -2  -3  -1  310.57   32.70
  -2  -3  -1  282.67   24.60
  -2  -3  -1  332.27   30.60
  -2  -3  -1  307.67   25.10
   2   3   1  270.37   24.30
  -3  -3  -1    2.30    6.20
  -3  -3  -1    3.90    6.90
  -3  -3  -1   11.00    8.20
  -3  -3  -1    8.10    7.50
  -3  -3  -1   10.60    7.30
  -3  -3  -1   15.20    6.90
  -3  -3  -1    5.00    6.10
   3   3   1    4.80    6.90
   3   3   1    3.90    8.50
   3   3   1   14.60    6.90
   3   3   1   25.30   11.40
   3   3   1   24.50   10.50
  -4  -3  -1   14.70    8.60
  -4  -3  -1   28.60   14.10
  -4  -3  -1   17.00    7.60
  -4  -3  -1   13.90   13.20
   4   3   1   18.70    9.60
   4   3   1   20.60   13.00
   4   3   1   17.60   10.70
   4   3   1   17.50   13.00
   4   3   1   12.80    6.80
  -5  -3  -1    6.70    8.90
  -5  -3  -1   -0.10    9.00
  -5  -3  -1   10.80    9.80
  -5  -3  -1    2.90    9.80
   5   3   1    5.80   12.00
   5   3   1    5.70   11.70
   5   3   1    2.80    9.30
   5   3   1   16.20   12.10
   6  -4  -1   -4.30    5.50
   6  -4  -1    1.20    5.50
   6  -4  -1    1.30    6.10
   6  -4  -1  -10.00    4.80
   6  -4  -1    1.30    4.90
   6  -4  -1    9.70    5.90
  -6   4   1   -2.20    7.30
  -6   4   1   -1.10    6.10
   5  -4  -1    0.30    5.80
   5  -4  -1    4.60    4.10
   5  -4  -1    0.30    5.30
   5  -4  -1    4.10    4.70
   5  -4  -1    3.90    5.40
   5  -4  -1   11.10    5.70
  -5   4   1    4.60    6.50
  -5   4   1    8.10    7.90
   4  -4  -1   23.80    7.60
   4  -4  -1   17.70    7.70
  -4   4   1   27.80    9.60
  -4   4   1   24.30   13.90
   3  -4  -1   45.60   14.50
   3  -4  -1   27.10    9.00
   3  -4  -1   30.60    7.20
  -3   4   1   35.20    9.50
  -3   4   1   50.49   10.70
  -3   4   1   17.70    7.00
   2  -4  -1  362.16   27.90
   2  -4  -1  371.86   28.90
   2  -4  -1  342.27   31.20
   2  -4  -1  367.86   29.50
  -2   4   1  359.56   29.60
  -2   4   1  443.16   29.50
   1  -4  -1   11.00    4.80
   1  -4  -1   22.70    5.30
   1  -4  -1   17.60    5.10
   1  -4  -1   16.60    4.20
   1  -4  -1   17.80    4.50
   1  -4  -1   10.00    4.00
   1  -4  -1   14.90    4.30
  -1   4   1   26.50    5.80
  -1   4   1   14.40    4.20
   0  -4  -1  111.29   13.20
   0  -4  -1  141.39   15.00
   0  -4  -1  137.09   13.20
   0  -4  -1  130.79   13.80
   0  -4  -1  124.89   14.40
   0   4   1  152.88   14.20
   0   4   1  122.99   12.30
   0   4   1  129.79   12.30
   0   4   1  131.79   14.70
  -1  -4  -1   41.70    8.70
  -1  -4  -1   61.89   12.90
  -1  -4  -1   30.50    7.10
   1   4   1   43.60    8.50
   1   4   1   36.90   12.30
   1   4   1   57.19    9.70
   1   4   1   54.59   15.70
  -2  -4  -1  300.27   35.50
  -2  -4  -1  242.88   30.60
  -2  -4  -1  309.17   26.50
  -2  -4  -1  349.07   29.30
  -2  -4  -1  268.57   29.40
  -2  -4  -1  266.47   25.60
   2   4   1  294.87   25.90
   2   4   1  321.57   30.60
   2   4   1  263.77   29.30
   2   4   1  284.07   27.90
   2   4   1  335.87   28.80
  -3  -4  -1   71.59   25.10
  -3  -4  -1   59.59   15.90
  -3  -4  -1   74.39   22.40
  -3  -4  -1  101.69   18.00
  -3  -4  -1   82.39   16.20
   3   4   1   78.29   17.60
   3   4   1   75.89   19.30
   3   4   1  157.18   28.60
   3   4   1   80.29   20.20
   3   4   1   42.00   10.40
  -4  -4  -1   33.00   15.20
  -4  -4  -1    9.10    6.20
  -4  -4  -1   13.50    9.60
  -4  -4  -1   40.10   15.90
  -4  -4  -1   37.00   16.20
  -4  -4  -1   28.20    9.90
   4   4   1   28.70    8.00
   4   4   1   20.60   12.10
   4   4   1   26.60   12.80
   4   4   1   33.70   13.00
   4   4   1   33.30   12.60
  -5  -4  -1   -7.40    6.30
  -5  -4  -1   10.20   10.20
  -5  -4  -1   17.80   13.10
  -5  -4  -1    5.10    8.90
   5   4   1   -4.80   11.00
   5   4   1    0.50   12.70
   5   4   1    8.80    9.20
   5   4   1  -14.60    9.30
   5  -5  -1   17.80    9.60
   5  -5  -1   16.90    8.20
  -5   5   1    6.30    7.30
  -5   5   1   13.30    9.00
   4  -5  -1   19.50    6.90
   4  -5  -1   19.30    9.70
   4  -5  -1   15.40    7.80
  -4   5   1   13.50    6.80
  -4   5   1    8.30    7.60
   3  -5  -1   92.89   11.30
   3  -5  -1  101.79   18.50
   3  -5  -1   93.69   12.40
  -3   5   1  100.19   12.10
  -3   5   1  102.79   16.70
   2  -5  -1  479.65   34.10
   2  -5  -1  428.06   37.20
   2  -5  -1  443.06   34.70
  -2   5   1  435.86   35.10
   1  -5  -1   62.29    9.80
   1  -5  -1   63.19   10.60
   1  -5  -1   62.89    7.20
   1  -5  -1   66.99   13.10
   1  -5  -1   69.89    8.60
   1  -5  -1   54.89    7.90
   1  -5  -1   61.39    7.70
  -1   5   1   60.79    7.40
  -1   5   1   52.79    9.50
  -1   5   1   62.19    9.40
  -1   5   1   54.99    9.50
   0  -5  -1  109.59   12.60
   0  -5  -1  126.79   14.90
   0  -5  -1  124.99   13.80
   0  -5  -1  112.99   14.60
   0  -5  -1   95.69   12.80
   0   5   1  128.29   13.40
   0   5   1  110.89   13.40
   0   5   1  113.89   12.10
   0   5   1  118.89   14.00
   0   5   1  126.69   12.30
  -1  -5  -1    8.10    5.70
  -1  -5  -1    5.10    6.10
  -1  -5  -1   -6.80    4.50
  -1  -5  -1    5.40    5.30
  -1  -5  -1    7.80    7.70
   1   5   1    6.20    7.60
   1   5   1    7.20    7.40
   1   5   1    3.40    3.80
   1   5   1    5.20    6.80
   1   5   1   10.50    7.90
   1   5   1   10.30    6.20
  -2  -5  -1   16.30   11.20
  -2  -5  -1   28.90    8.40
  -2  -5  -1    9.50    5.20
  -2  -5  -1   33.00   12.30
  -2  -5  -1   29.70    9.90
  -2  -5  -1   15.60    7.00
   2   5   1   22.00   12.50
   2   5   1   22.10   10.90
   2   5   1   20.80    7.00
   2   5   1   13.60    7.00
   2   5   1   19.60    7.70
   2   5   1   14.70    8.30
  -3  -5  -1    8.40    7.00
  -3  -5  -1   -0.70    7.60
  -3  -5  -1   20.30   11.90
  -3  -5  -1   16.40   10.30
  -3  -5  -1   24.40   10.00
  -3  -5  -1    9.40    8.10
   3   5   1   22.60   13.50
   3   5   1   18.00   10.80
   3   5   1   27.00   14.60
   3   5   1   36.50   13.90
  -4  -5  -1   -0.90    8.80
  -4  -5  -1   -3.00    5.00
  -4  -5  -1   -4.50    6.90
  -4  -5  -1   10.80   10.00
  -4  -5  -1    4.50    6.70
   4   5   1  -19.90    7.50
   4   5   1   -8.50    8.30
   4   5   1    1.40    7.70
   4   5   1    7.80   11.20
   4   5   1    4.10   10.80
  -5  -5  -1    8.50   13.80
  -5  -5  -1    9.10    9.40
  -5  -5  -1   40.60   24.20
   5   5   1   35.80   15.30
   5   5   1   16.90   13.20
   5  -6  -1    3.40    3.60
   5  -6  -1    6.00    6.40
  -5   6   1   -8.40    5.80
   4  -6  -1   33.10   11.20
   4  -6  -1   39.50    7.50
   4  -6  -1   26.80    9.40
   4  -6  -1   44.80   15.60
  -4   6   1   25.80   14.30
   3  -6  -1  138.49   13.30
   3  -6  -1  149.49   18.80
   3  -6  -1  117.59   14.60
   3  -6  -1  125.69   14.40
   2  -6  -1    6.00    5.00
   2  -6  -1    7.10    5.90
   2  -6  -1    4.20    4.30
  -2   6   1    0.20    5.30
   1  -6  -1   37.60    9.00
   1  -6  -1   37.20    9.30
   1  -6  -1   35.30    7.50
   1  -6  -1   31.90    9.10
   1  -6  -1   32.20    7.70
   1  -6  -1   38.50    8.90
   1  -6  -1   44.90    7.70
  -1   6   1   43.50    9.50
  -1   6   1   27.60    7.20
  -1   6   1   30.30    7.30
  -1   6   1   23.70    6.20
  -1   6   1   37.10    6.70
  -1   6   1   28.10    6.10
   0  -6  -1   24.60    7.20
   0  -6  -1   17.90    9.10
   0  -6  -1   21.80    8.80
   0  -6  -1   24.30    8.70
   0  -6  -1   11.30    6.90
   0   6   1   16.60    8.30
   0   6   1   14.80    6.30
   0   6   1   18.90    6.70
   0   6   1   13.20    5.00
   0   6   1   15.60    7.80
   0   6   1   21.50    7.70
  -1  -6  -1    0.70    4.80
  -1  -6  -1   -2.40    6.30
  -1  -6  -1   12.00    7.60
  -1  -6  -1    1.50    6.10
  -1  -6  -1    5.00    5.60
   1   6   1   -0.10    7.60
   1   6   1    1.90    5.00
   1   6   1    2.80    8.40
   1   6   1   10.50    7.50
   1   6   1   -0.20    4.40
  -2  -6  -1   72.29   19.10
  -2  -6  -1   64.39   17.80
  -2  -6  -1   73.09   13.90
  -2  -6  -1   87.59   21.70
  -2  -6  -1   55.09   12.30
   2   6   1   88.59   19.20
   2   6   1  121.29   21.40
   2   6   1   66.29   13.30
   2   6   1   97.99   22.60
   2   6   1   86.29   20.70
   2   6   1   51.49   11.60
  -3  -6  -1   19.30   10.00
  -3  -6  -1   43.50   17.40
  -3  -6  -1   13.60    9.30
  -3  -6  -1   29.10   12.50
   3   6   1   15.30    8.40
   3   6   1   26.60   13.80
   3   6   1   20.30   13.00
   3   6   1   18.50   12.00
   3   6   1   31.40   14.60
  -4  -6  -1   13.20   12.10
  -4  -6  -1    7.00    6.60
  -4  -6  -1   -4.20    8.80
   4   6   1   -7.60   11.80
   4   6   1   -2.10   12.00
   5  -7  -1    6.50    4.20
   5  -7  -1    5.00    6.40
   4  -7  -1   -3.40    3.90
   4  -7  -1   14.20    7.10
   4  -7  -1    1.10    5.10
   4  -7  -1   -2.90    7.20
  -4   7   1   -0.40    7.20
   3  -7  -1    6.40    6.80
   3  -7  -1    8.30    8.00
   3  -7  -1   12.00    6.00
   3  -7  -1    9.20    5.80
  -3   7   1   25.20   10.40
   2  -7  -1  221.58   19.20
   2  -7  -1  166.88   17.70
   2  -7  -1  246.38   24.00
  -2   7   1  176.68   19.60
   1  -7  -1    0.80    3.20
   1  -7  -1   -3.80    4.00
   1  -7  -1    5.50    4.70
   1  -7  -1   -3.30    4.70
   1  -7  -1   -0.10    4.70
   1  -7  -1   -0.30    4.80
   1  -7  -1   -2.10    4.10
  -1   7   1    2.60    4.10
  -1   7   1   -0.60    4.40
  -1   7   1   -1.40    5.50
  -1   7   1   -1.70    3.70
  -1   7   1   -1.20    5.00
  -1   7   1    3.00    4.20
   0  -7  -1   16.30    7.20
   0  -7  -1   15.00    9.50
   0  -7  -1    9.60    6.20
   0  -7  -1    8.10    7.80
   0  -7  -1   16.40    8.30
   0   7   1    7.00    6.90
   0   7   1   16.10    8.20
   0   7   1    1.70    4.10
   0   7   1   21.70    9.10
   0   7   1   12.20    7.30
   0   7   1    2.10    6.50
  -1  -7  -1   16.00    6.20
  -1  -7  -1   28.50   10.70
  -1  -7  -1    9.20    7.80
  -1  -7  -1   19.20   10.90
  -1  -7  -1   17.60   12.00
   1   7   1    9.10    5.20
   1   7   1   11.00    7.70
   1   7   1   21.60   11.20
   1   7   1   14.10    8.50
   1   7   1   12.60    9.70
   1   7   1   12.90    8.40
  -2  -7  -1    3.00    7.60
  -2  -7  -1   -0.60    7.00
  -2  -7  -1    1.00    6.80
  -2  -7  -1    7.40   10.50
  -2  -7  -1    2.40    3.60
  -2  -7  -1    5.60    6.90
   2   7   1    5.40    8.80
   2   7   1   11.50    8.60
   2   7   1    1.90   10.70
   2   7   1   -1.90    9.60
  -3  -7  -1   35.30   16.70
  -3  -7  -1    5.60    4.40
  -3  -7  -1    8.10    6.10
  -3  -7  -1   28.40   11.50
  -3  -7  -1   35.30   14.80
  -3  -7  -1    8.10   10.10
   3   7   1   10.90    8.80
   3   7   1    2.30    9.80
   3   7   1   15.30   12.00
  -4  -7  -1   18.00   10.50
  -4  -7  -1   13.30    8.70
  -4  -7  -1   20.40    9.60
  -4  -7  -1   14.20   11.60
   4   7   1    8.80   12.70
   4   7   1    8.60    9.60
   4   7   1   16.90   11.00
   4  -8  -1    6.50    5.60
   4  -8  -1    3.50    4.20
   4  -8  -1    7.50    5.90
  -4   8   1   -4.40    7.40
   3  -8  -1   11.70    7.60
   3  -8  -1   20.90    6.80
   3  -8  -1   24.50    8.00
   3  -8  -1    3.00    5.80
  -3   8   1    0.30    7.00
   2  -8  -1   14.60    5.70
   2  -8  -1    4.30    5.20
  -2   8   1   22.00    9.30
   1  -8  -1   47.90   11.70
   1  -8  -1   51.49   11.30
   1  -8  -1   56.09   11.50
   1  -8  -1   45.00    8.90
   1  -8  -1   40.20   10.00
   1  -8  -1   56.99   12.40
   1  -8  -1   37.10   12.10
  -1   8   1   41.60    8.40
  -1   8   1   55.69    9.80
  -1   8   1   31.00    7.90
  -1   8   1   34.40    9.20
  -1   8   1   45.00   11.70
  -1   8   1   36.80    9.40
   0  -8  -1   29.20    9.80
   0  -8  -1   58.69   15.70
   0  -8  -1   32.30   12.00
   0  -8  -1   31.30    9.40
   0   8   1   23.60    9.60
   0   8   1   23.50    8.60
   0   8   1    6.30    8.20
   0   8   1   33.40    9.20
   0   8   1   26.40   10.00
   0   8   1    9.30    6.60
  -1  -8  -1    3.20    3.40
  -1  -8  -1    2.50    6.00
  -1  -8  -1   12.30    9.90
  -1  -8  -1   21.00    9.80
  -1  -8  -1  -14.30    7.20
   1   8   1   -3.30    4.30
   1   8   1    0.10    6.90
   1   8   1   12.70   10.30
   1   8   1    9.90    6.60
   1   8   1   -2.50    8.00
   1   8   1    9.60    8.30
  -2  -8  -1   15.50    5.40
  -2  -8  -1   21.60   13.70
  -2  -8  -1   20.40   13.50
  -2  -8  -1   19.00   13.80
  -2  -8  -1   34.90   15.60
   2   8   1   23.30    7.90
   2   8   1   26.00   10.00
   2   8   1   23.40   11.80
   2   8   1   42.90   16.90
  -3  -8  -1   -1.20    7.30
  -3  -8  -1   11.30   12.90
  -3  -8  -1    0.30   10.20
  -3  -8  -1   -0.50    7.70
  -3  -8  -1   -5.60    5.40
   3   8   1   18.90   10.60
   3   8   1    3.50    9.30
   3   8   1   18.80   11.50
   4  -9  -1   21.70    7.10
   4  -9  -1    9.00    9.00
   4  -9  -1   15.90    6.10
  -4   9   1   13.20    9.10
   3  -9  -1   -4.30    5.70
   3  -9  -1    9.30    5.70
   3  -9  -1    7.70    6.30
  -3   9   1    6.90    8.20
   2  -9  -1   74.39   13.50
   2  -9  -1   53.19    7.00
   2  -9  -1   39.70    9.40
   2  -9  -1   59.19   10.70
  -2   9   1   41.00   13.50
   1  -9  -1    3.20    6.00
   1  -9  -1    4.40    6.90
   1  -9  -1    0.70    4.00
   1  -9  -1    3.80    5.40
   1  -9  -1    9.30    7.00
   1  -9  -1   -2.60    4.70
   1  -9  -1    6.00    5.60
  -1   9   1    3.70    7.90
  -1   9   1    7.30    4.90
  -1   9   1   12.70    5.40
  -1   9   1    1.90    5.80
  -1   9   1    6.90    5.80
  -1   9   1    5.00    5.10
   0  -9  -1    8.10    4.50
   0  -9  -1   17.10    8.50
   0  -9  -1   30.50   12.30
   0  -9  -1    7.20    8.20
   0  -9  -1   12.70   10.80
   0   9   1   15.50    8.50
   0   9   1    2.50    7.00
   0   9   1   12.40    8.30
   0   9   1   11.00    7.60
  -1  -9  -1    4.00    9.20
  -1  -9  -1    4.40    2.90
  -1  -9  -1    7.90    7.90
  -1  -9  -1   12.50   12.00
  -1  -9  -1    6.50    8.20
   1   9   1   -0.70    7.10
   1   9   1    7.70    5.80
   1   9   1    7.70    9.10
   1   9   1    9.00    7.70
  -2  -9  -1   17.90   11.00
  -2  -9  -1   -4.40    6.40
  -2  -9  -1   -2.30   10.60
  -2  -9  -1  -21.00    8.80
  -2  -9  -1   -5.80    5.50
   2   9   1   20.50   12.20
   2   9   1    2.10    7.20
   2   9   1   18.60   11.40
   3 -10  -1   -4.00    6.70
   3 -10  -1   -3.50    5.90
   3 -10  -1   12.40    5.10
  -3  10   1   -7.90    5.50
   2 -10  -1    8.40    4.00
   2 -10  -1    4.90    5.60
   2 -10  -1    2.30    4.00
   2 -10  -1   14.00    6.30
   2 -10  -1    1.60    5.30
  -2  10   1    1.20    7.80
   1 -10  -1   66.29   12.70
   1 -10  -1   79.09   10.70
   1 -10  -1   72.99   14.10
   1 -10  -1   56.39   14.10
   1 -10  -1   51.69   11.80
   1 -10  -1   43.70   10.10
  -1  10   1   59.89   12.90
  -1  10   1   81.29   12.90
  -1  10   1   54.69   12.20
  -1  10   1   47.60   13.70
  -1  10   1   58.59   11.90
  -1  10   1   36.90   11.50
   0 -10  -1    2.00    6.70
   0 -10  -1   28.30   12.20
   0 -10  -1    7.10    7.10
   0 -10  -1   -0.90    4.60
   0 -10  -1   13.90    9.50
   0  10   1    1.90    7.00
   0  10   1    7.90    6.00
   0  10   1   16.50    7.70
   0  10   1    3.30    5.80
  -1 -10  -1   16.40   11.10
  -1 -10  -1    9.00    5.30
  -1 -10  -1   29.80   10.30
  -1 -10  -1   19.50    9.50
  -1 -10  -1   18.00    8.70
   1  10   1   27.40   12.40
   1  10   1   23.70   10.10
   1  10   1    5.10    8.50
   1  10  -2    3.70    7.30
   1  10  -2    0.30    7.60
   1  10  -2   11.20    7.80
  -1 -10   2  -12.60   10.90
  -1 -10   2    7.40    7.80
  -1 -10   2   10.90    8.00
  -1 -10   2    7.20   10.50
  -1 -10   2   -2.80    4.60
   0  10  -2   26.00    8.20
   0  10  -2    5.40    6.50
   0  10  -2   13.60    9.20
   0 -10   2   15.00    9.30
   0 -10   2   -2.40    8.10
   0 -10   2   39.00   13.70
   0 -10   2    9.00    6.70
   0 -10   2    3.40    4.70
  -1  10  -2    9.00    6.00
  -1  10  -2   15.90    6.70
  -1  10  -2   -8.40    5.10
  -1  10  -2    4.00    6.80
  -1  10  -2   -0.50    5.20
   1 -10   2   10.40    6.50
   1 -10   2   13.20    7.40
   1 -10   2    0.20    5.90
   1 -10   2    4.60    6.00
   1 -10   2   10.50    6.10
   1 -10   2    6.90    4.70
  -2  10  -2    6.30    7.80
   2 -10   2   12.10    4.70
   2 -10   2    6.20    5.60
  -3  10  -2    4.20    7.70
   3 -10   2   13.10    7.30
   3 -10   2   -1.10    4.40
   3 -10   2   12.60    6.30
   2   9  -2    5.30    5.60
   2   9  -2    6.40   10.60
   2   9  -2   24.80   13.10
  -2  -9   2    3.50    9.20
  -2  -9   2   15.80   12.30
  -2  -9   2   -0.40    6.10
  -2  -9   2   15.70   10.90
  -2  -9   2   -4.60    4.90
   1   9  -2   16.70    8.70
   1   9  -2   27.70    9.70
   1   9  -2   43.50   14.50
   1   9  -2   18.80    7.90
   1   9  -2   28.30   10.20
   1   9  -2   18.20   12.90
  -1  -9   2   33.90   13.70
  -1  -9   2   34.30   13.70
  -1  -9   2   29.30   12.20
  -1  -9   2   30.50   17.00
   0   9  -2   14.10    8.80
   0   9  -2    7.80    6.70
   0   9  -2   10.40    7.70
   0  -9   2    8.80    8.30
   0  -9   2   18.80    7.90
   0  -9   2    1.40    6.90
   0  -9   2   23.80   10.00
   0  -9   2    3.90    7.10
  -1   9  -2   -0.60    4.70
  -1   9  -2   12.80    5.40
  -1   9  -2    4.60    7.20
  -1   9  -2   17.10    7.10
  -1   9  -2    5.20    5.70
  -1   9  -2    8.90    5.80
   1  -9   2   17.00    8.30
   1  -9   2    0.50    6.10
   1  -9   2   10.00    7.10
   1  -9   2   11.60    6.70
   1  -9   2   10.60    7.20
  -2   9  -2   -5.70    6.40
   2  -9   2   -3.10    4.20
   2  -9   2   -2.90    4.50
  -3   9  -2    2.20    7.10
   3  -9   2   12.00    5.40
   3  -9   2    7.10    5.20
  -4   9  -2    3.00    9.70
   4  -9   2   10.40    5.40
   4  -9   2   10.20    5.80
   3   8  -2   -5.80    7.40
   3   8  -2    6.60    7.70
   3   8  -2    0.80    9.50
  -3  -8   2    8.60   11.10
  -3  -8   2    1.90    6.10
  -3  -8   2    3.50    7.80
  -3  -8   2    5.00    8.70
  -3  -8   2   16.70   10.50
   2   8  -2    5.40    6.20
   2   8  -2    1.00    8.30
   2   8  -2   -1.30    9.10
   2   8  -2   18.40   11.60
  -2  -8   2    7.20   11.10
  -2  -8   2   -3.80    7.00
  -2  -8   2   11.40    8.50
  -2  -8   2   -0.90    4.40
   1   8  -2    6.30    8.60
   1   8  -2    2.30    7.00
   1   8  -2   13.40    6.80
   1   8  -2    2.40    8.90
  -1  -8   2    9.60   10.40
  -1  -8   2    4.50    5.30
  -1  -8   2    4.40    9.10
  -1  -8   2   16.80    8.10
  -1  -8   2   -2.80    3.30
   0   8  -2   10.60    8.30
   0   8  -2    9.70    6.00
   0   8  -2   -4.70    6.60
   0   8  -2    8.40    7.30
   0   8  -2    2.40    6.20
   0   8  -2    5.50    4.30
   0  -8   2    7.10    6.60
   0  -8   2   15.40    8.10
   0  -8   2    8.50    8.30
   0  -8   2   15.60    7.60
   0  -8   2    0.90    8.10
   0  -8   2   10.90    7.10
  -1   8  -2    2.60    4.30
  -1   8  -2    5.70    5.50
  -1   8  -2   -6.30    4.40
  -1   8  -2    7.00    5.40
  -1   8  -2    2.20    6.50
  -1   8  -2   -4.30    4.50
   1  -8   2   -1.30    6.00
   1  -8   2    1.40    5.70
   1  -8   2   -4.10    4.30
   1  -8   2    7.20    5.30
   1  -8   2   -0.70    5.10
   1  -8   2    2.00    6.50
  -2   8  -2    7.50    8.10
   2  -8   2    2.30    3.90
   2  -8   2   -1.80    4.40
  -3   8  -2  -10.80    5.90
   3  -8   2   12.30    5.90
   3  -8   2   26.80    9.20
   3  -8   2   -1.20    4.50
  -4   8  -2   -3.50    6.40
   4  -8   2    5.70    4.80
   4  -8   2    3.20    5.00
   4  -8   2   -9.80    4.30
   4   7  -2  -10.60    6.40
   4   7  -2    1.20    8.20
   4   7  -2   -1.10    9.20
  -4  -7   2   11.90    7.70
  -4  -7   2    0.60   10.30
  -4  -7   2  -19.00    9.00
   3   7  -2   27.40   15.00
   3   7  -2   21.40   10.10
   3   7  -2   24.30   14.60
   3   7  -2   28.00   13.30
  -3  -7   2   26.60   18.60
  -3  -7   2    8.50   10.80
  -3  -7   2   21.50   14.60
  -3  -7   2    7.60    6.80
  -3  -7   2   24.90    9.50
  -3  -7   2    9.10    7.70
   2   7  -2   20.90   13.30
   2   7  -2   11.20    8.30
   2   7  -2    9.40   12.30
   2   7  -2    5.60    6.30
  -2  -7   2   13.60   10.30
  -2  -7   2   -2.90    5.10
  -2  -7   2   24.50   11.90
  -2  -7   2    1.40    7.20
   1   7  -2   -5.50    3.70
   1   7  -2   -1.90    8.60
   1   7  -2    0.90    6.80
   1   7  -2    4.30   15.40
   1   7  -2   -0.70    5.90
   1   7  -2   -3.70    5.40
  -1  -7   2    0.20    8.50
  -1  -7   2    6.40    6.30
  -1  -7   2    0.60    6.10
  -1  -7   2   10.30   10.20
  -1  -7   2   -3.00    3.50
   0   7  -2   28.60    8.40
   0   7  -2   38.90   10.40
   0   7  -2   18.00    6.70
   0   7  -2   50.89   11.70
   0   7  -2   33.80    9.90
   0   7  -2   20.10    9.20
   0  -7   2   27.70    9.60
   0  -7   2   21.30    7.80
   0  -7   2   26.50   10.00
   0  -7   2   48.40   12.90
   0  -7   2   21.60    7.70
  -1   7  -2   28.00    8.10
  -1   7  -2   18.50    8.50
  -1   7  -2   21.30    6.20
  -1   7  -2   24.80    7.00
  -1   7  -2   24.90    6.90
  -1   7  -2   17.90    6.20
   1  -7   2   23.60    7.50
   1  -7   2   21.90    7.10
   1  -7   2   36.40    9.00
   1  -7   2   23.80    8.40
   1  -7   2   40.60   11.90
   1  -7   2   18.80    7.20
   2  -7   2   12.80    5.00
   2  -7   2    9.80    7.00
   2  -7   2   11.80    6.80
  -3   7  -2    8.70    8.30
   3  -7   2   20.40    8.50
   3  -7   2   -2.20    4.30
   3  -7   2    8.80    5.30
   3  -7   2    0.60    4.30
  -4   7  -2   -1.90    6.70
   4  -7   2    2.60    7.80
   4  -7   2   -1.70    4.00
   4  -7   2   20.40    8.80
   4  -7   2   -1.40    4.10
   5  -7   2   19.90    5.80
   5  -7   2   33.40    8.30
   4   6  -2   16.30   11.40
   4   6  -2   -1.20    9.90
  -4  -6   2   20.10   11.00
  -4  -6   2    3.50    8.10
  -4  -6   2   -2.50    6.50
   3   6  -2   44.30   18.40
   3   6  -2    1.00   11.90
   3   6  -2   14.20   11.70
  -3  -6   2   16.60    7.20
  -3  -6   2   -2.70    4.80
  -3  -6   2    5.60    8.10
  -3  -6   2   18.00   12.50
  -3  -6   2   17.00   12.70
   2   6  -2   55.19   14.00
   2   6  -2   61.49   15.00
   2   6  -2   60.89   11.60
   2   6  -2   43.20   13.20
   2   6  -2   49.30   15.00
   2   6  -2   41.00   10.10
  -2  -6   2   46.90   12.30
  -2  -6   2   54.29   14.90
  -2  -6   2   71.49   14.10
  -2  -6   2   25.70    9.20
  -2  -6   2   37.40    9.70
  -2  -6   2   68.19   17.10
   1   6  -2    1.70    3.80
   1   6  -2    2.20    7.20
   1   6  -2    4.90    5.90
   1   6  -2   10.20    5.50
   1   6  -2   10.80    8.50
   1   6  -2   11.10    8.30
  -1  -6   2    1.80    4.50
  -1  -6   2   -0.70    4.40
  -1  -6   2   -2.00    5.80
  -1  -6   2    3.60    6.70
  -1  -6   2    2.60    3.50
   0   6  -2   35.90    9.40
   0   6  -2   25.60    6.90
   0   6  -2   54.49   10.30
   0   6  -2   50.39   10.50
   0   6  -2   53.39   10.80
   0   6  -2   63.79   12.60
   0  -6   2   52.99   12.00
   0  -6   2   36.80   11.00
   0  -6   2   45.60   10.20
   0  -6   2   48.60    9.60
   0  -6   2   40.20   11.30
  -1   6  -2   36.50    8.10
  -1   6  -2   34.40    7.00
  -1   6  -2   34.20    8.60
  -1   6  -2   41.60    8.20
   1  -6   2   50.89   12.80
   1  -6   2   47.80    9.20
   1  -6   2   65.59   14.00
   1  -6   2   37.90   10.20
   1  -6   2   36.30    9.90
   1  -6   2   40.30   10.50
  -2   6  -2    0.90    4.50
   2  -6   2    3.80    3.80
   2  -6   2    7.90    4.30
   2  -6   2    3.90    5.00
  -3   6  -2   11.60    8.20
   3  -6   2   30.90   10.80
   3  -6   2   24.70    7.40
   3  -6   2   29.90    7.10
   3  -6   2   35.70    7.30
  -4   6  -2   -6.90    6.10
   4  -6   2    3.00    5.90
   4  -6   2    9.00    5.20
   4  -6   2    1.80    3.80
   4  -6   2   -4.40    7.60
  -5   6  -2    2.60    6.70
  -5   6  -2   10.10    9.30
   5  -6   2   19.50    7.50
   5  -6   2   11.30    5.10
   5   5  -2   28.10   11.00
   5   5  -2   10.20   11.00
  -5  -5   2   67.19   22.60
  -5  -5   2   45.40   20.10
  -5  -5   2    7.00    9.70
   4   5  -2   15.80    5.80
   4   5  -2    6.10   10.40
   4   5  -2   -4.50    9.40
   4   5  -2   27.30   16.50
   4   5  -2   10.50   11.80
  -4  -5   2   16.60    9.80
  -4  -5   2   11.20    7.90
  -4  -5   2   10.10    9.50
  -4  -5   2   19.50    8.60
  -4  -5   2    0.30    5.00
   3   5  -2   32.10   14.10
   3   5  -2   28.30   13.40
   3   5  -2   12.70    6.70
   3   5  -2   30.70   14.80
   3   5  -2   19.50   13.60
  -3  -5   2    8.90    6.00
  -3  -5   2   21.70    9.30
  -3  -5   2   16.30    8.20
  -3  -5   2   43.40   13.30
  -3  -5   2   14.20    6.90
  -3  -5   2   27.70   11.40
   2   5  -2  152.98   20.10
   2   5  -2  129.09   18.20
   2   5  -2  134.39   18.10
   2   5  -2  152.58   20.50
   2   5  -2  169.48   16.90
  -2  -5   2  150.08   19.00
  -2  -5   2  134.69   20.00
  -2  -5   2  139.99   17.50
  -2  -5   2  130.89   16.50
  -2  -5   2  129.19   19.60
  -2  -5   2  156.28   16.90
   1   5  -2    6.70    8.40
   1   5  -2   10.00    6.70
   1   5  -2   13.00    5.60
   1   5  -2    9.10    6.70
   1   5  -2    8.00    4.00
   1   5  -2   14.20    7.80
  -1  -5   2   12.60    7.20
  -1  -5   2   18.10    6.50
  -1  -5   2    1.60    6.50
  -1  -5   2   18.40    7.90
  -1  -5   2    6.70    6.40
   0   5  -2   53.89   10.90
   0   5  -2   46.80    9.50
   0   5  -2   54.79    9.40
   0   5  -2   37.00    6.90
   0   5  -2   63.19   12.20
   0   5  -2   53.69   10.10
   0  -5   2   50.69   11.00
   0  -5   2   59.29   18.00
   0  -5   2   55.89   11.20
   0  -5   2   70.39   18.60
   0  -5   2   38.00    8.40
  -1   5  -2   22.30    5.10
  -1   5  -2   17.40    5.90
  -1   5  -2   32.00    6.00
  -1   5  -2   22.40    7.60
   1  -5   2   28.80    6.80
   1  -5   2   32.70    8.70
   1  -5   2   40.10    7.30
   1  -5   2   16.50    5.60
   1  -5   2   21.50    6.10
   1  -5   2   25.50    5.80
  -2   5  -2   40.10    8.40
   2  -5   2   22.60    7.10
   2  -5   2   36.30    7.00
  -3   5  -2    9.00    6.70
  -3   5  -2   13.00    8.70
   3  -5   2    3.30    3.30
   3  -5   2    6.40    5.80
   3  -5   2    4.80    5.10
   3  -5   2   13.00    7.40
  -4   5  -2   19.80    9.00
  -4   5  -2    7.30    5.90
  -4   5  -2   20.00    9.80
   4  -5   2   13.10    8.50
   4  -5   2   18.60    6.40
  -5   5  -2   37.70   11.40
  -5   5  -2   38.00   12.20
   5  -5   2   44.40   17.10
   5  -5   2   47.80   10.80
   5   4  -2   -4.80   10.30
   5   4  -2   -7.00   12.50
   5   4  -2   14.20   11.40
   5   4  -2   17.90   12.60
  -5  -4   2   17.70    9.10
  -5  -4   2   17.90    8.90
  -5  -4   2  -11.70    5.70
  -5  -4   2    3.50    7.70
   4   4  -2   19.10   10.20
   4   4  -2   17.40   11.40
   4   4  -2   25.10   10.10
   4   4  -2    8.70    9.40
  -4  -4   2    6.10    8.10
  -4  -4   2    5.80    6.50
  -4  -4   2    8.80    7.30
  -4  -4   2    7.60    9.40
  -4  -4   2    2.70    2.80
  -4  -4   2    9.00    7.00
  -4  -4   2   -8.30    7.50
   3   4  -2    2.10    6.10
   3   4  -2    7.20    8.70
   3   4  -2    4.10    4.70
   3   4  -2    2.00    9.00
   3   4  -2    6.80    8.50
  -3  -4   2   -5.00    4.20
  -3  -4   2   -0.60    6.40
  -3  -4   2    2.70    5.20
  -3  -4   2   -1.70    3.90
  -3  -4   2    3.40    7.70
  -3  -4   2   -1.40    6.20
   2   4  -2  405.46   33.90
   2   4  -2  389.66   36.20
   2   4  -2  403.26   33.80
   2   4  -2  350.76   30.80
   2   4  -2  422.06   36.10
  -2  -4   2  352.56   31.60
  -2  -4   2  380.76   33.50
  -2  -4   2  372.56   35.40
  -2  -4   2  364.86   35.10
  -2  -4   2  357.96   31.10
  -2  -4   2  336.67   32.30
   1   4  -2  240.18   23.60
   1   4  -2  287.47   24.90
   1   4  -2  283.77   26.10
   1   4  -2  260.87   26.20
   1   4  -2  243.68   22.00
  -1  -4   2  250.37   25.60
  -1  -4   2  253.87   24.10
  -1  -4   2  260.07   23.80
  -1  -4   2  268.67   22.70
  -1  -4   2  268.47   25.50
   0   4  -2  256.07   21.60
   0   4  -2  240.68   21.20
   0   4  -2  263.57   20.80
   0   4  -2  232.78   22.20
   0   4  -2  273.47   20.70
   0   4  -2  248.38   22.40
   0  -4   2  227.28   22.20
   0  -4   2  250.37   21.50
   0  -4   2  256.07   21.70
   0  -4   2  265.97   21.10
   0  -4   2  248.08   22.70
  -1   4  -2   17.20    4.30
  -1   4  -2   15.90    4.10
  -1   4  -2   14.60    4.10
  -1   4  -2   11.00    3.60
  -1   4  -2   20.70    5.20
   1  -4   2   12.70    4.30
   1  -4   2   21.80    5.00
   1  -4   2   21.40    4.80
   1  -4   2   28.00    6.10
   1  -4   2   23.30    4.90
   1  -4   2   18.00    4.90
  -2   4  -2  189.58   16.50
  -2   4  -2  178.78   18.30
   2  -4   2  186.38   15.70
   2  -4   2  199.18   19.20
   2  -4   2  174.98   16.60
   2  -4   2  191.68   15.60
  -3   4  -2   99.39   11.60
  -3   4  -2  100.99   17.20
  -3   4  -2   98.69   15.10
   3  -4   2  103.89   16.40
   3  -4   2   80.79    9.70
   3  -4   2   72.69   11.00
  -4   4  -2   31.50   10.70
  -4   4  -2   35.60   11.90
   4  -4   2   17.90    7.30
   4  -4   2   46.00   13.40
  -5   4  -2   17.20    8.30
  -5   4  -2   21.70   10.00
   5  -4   2   20.60    7.30
   5  -4   2   17.30    7.60
   5  -4   2   20.80    6.60
   5  -4   2   29.60    7.40
   5  -4   2   24.50   10.00
   5  -4   2   19.60    6.90
  -6   4  -2   24.00   12.30
  -6   4  -2   30.00   10.00
   6  -4   2   11.40    7.00
   6  -4   2    6.30    6.50
   6  -4   2   26.40    7.60
   6  -4   2   43.10    9.20
   6  -4   2   44.00   11.10
   6  -4   2   17.30    7.90
   5   3  -2   62.79   23.00
[truncated: 1,720,905 more chars]
